# Supplementary material for: A helitron-induced RabGDIα variant causes quantitative recessive resistance to maize rough dwarf disease
Source: Nat Commun. 2020 Jan 24;11:495. doi: 10.1038/s41467-020-14372-3 (PMC6981192; doi:10.1038/s41467-020-14372-3)
Supplement: Supplementary file 5 — Supplementary Data 1 [file 41467_2020_14372_MOESM5_ESM.xlsx]

## Sheet: primer
Supplementary Data 1. The list of primers used in the research.
	Name		Sequence（5'-3'）	Location	Annotation
Primers used in fine-mapping	M103-4	Forward	CACTCTCATCCTCTCGCACC	8:106136188
		Reverse	ATCTAATCACAGCGCGCAAG	8:106135552
	M105-3	Forward	GTCGTCGAGTTGGTCTGGAC	8:107619893
		Reverse	TGGTCAGAGGAGAGCTAGCA	8:107620051
	M104-5	Forward	GTCGTACGTGCATCACACTG	8:106931883
		Reverse	CCTGAATTATTGCTGCGGAG	8:106932014
	M10401	Forward	AGCTATGCGACGGTTCAGG	8:106232678
		Reverse	CGCTGAGCTCGGTTGTGTA	8:106233153
	K2-1	Forward	GAAGGTGACCAAGTTCATGCTCTGATTAAGCACGGCTGCTC	8:106135605
		Forward	GAAGGTCGGAGTCAACGCATTCTGATTAAGCACGGCTGCTA	8:106135605
		Reverse	CAGCTCCTTAAGCCCTTGAT	8:106135708	Zm00001d010255
	MGS	Forward	GTTCGGACTGTGGATTATCG	8:106234737
		Reverse	CCTGCTACAATACCTCTGTTGA	8:106235128
		Reverse	GTACCTGGACATCGTCGAAG
	K7-1	Forward	GGTGAGTATTAAACTTAGAGCAATTGAG	8:106260922
		Reverse	GAAGGTGACCAAGTTCATGCTTGTTATTCGTGTGTGATTCTCTCTA	8:106260890
		Forward	GAAGGTCGGAGTCAACGCATTTGTTATTCGTGTGTGATTCTCTCTG	8:106260890
	IDP-7	Forward	TTGATGGCACAATGGCGA	8:106350361
		Reverse	GGAATTGATGCGACTGTAGG	8:106350544
	IDP10427	Forward	CGAACTCATGCTTGATCAGG	8:106564751
		Reverse	ACTTACGGTGAACACGCTCC	8:106564462
	M103-7	Forward	CGTTCTGAGTGCTGTCTGCT	8:106102386
		Reverse	GTTCTGCTCCTGCAACAGGT	8:106102644
	M110739	Forward	GCTCAGTGCATACGAGCTTTA	8:106105390
		Reverse	TTCACGCCGACGTGGAT	8:106105013	Zm00001d010249
	K1-4-3	Reverse	CTGAATTGATGAGACATCGAAAC	8:106126888
		Forward	GAAGGTGACCAAGTTCATGCTCAAACCTAGCTCAAGTAATTGGA	8:106126832
		Forward	GAAGGTCGGAGTCAACGCATTCAAACCTAGCTCAAGTAATTGGG
	K23-2	Reverse	ACTAGCCTCTGACTTAGGTAGG	8:106308050
		Forward	GAAGGTGACCAAGTTCATGCTTTGTTCTAATGCAAGAGACCAGT	8:106308008
		Forward	GAAGGTCGGAGTCAACGCATTTGTTCTAATGCAAGAGACCAGC
	S18	Forward	GATGAGGATCGATGGTTGCG	8:106155735
		Reverse	ACCTCGCTCTTTACCCTACG	8:106157088
	M104-2-8	Forward	CCAGACTAGCTAGAACGCCA	8:106410572
		Reverse	AACGAGGTGCAGCTGCTGTA	8:106410305
HZ4 BAC screening	M103-5-867	Forward	CGACCCAACGTATCTGCATG	8:106303806
		Reverse	CAATGTATCAAGTCGCCGCA	8:106304548
	M103-4-897	Forward	AAGAGACAGCTTGGTACGCT	8:106175462
		Reverse	GCACAGAAGGGACGAAACTG	8:106176374
	M103-5-862	Forward	GAAAGTGGTGTCCGAGGAGA	8:106303336
		Reverse	TCCTAGACCGTCCACACCTA	8:106303475
	M103-4-895	Forward	CGTTCCCTGGCTAGTCTTTAC	8:106175266
		Reverse	CGTACCAAGCTGTCTCTTACC	8:106175459
	M2-2	Forward	ATGCTAGACATGCGATCGTG	8:106212189
		Reverse	GTCTCCAACGGCTCCTAGCT	8:106211017
	M10393-7-1	Forward	CCATTCTCGTTCCATGTGAC	8:106261257
		Reverse	GCGCAGTAGCAGAACAACTT	8:106262410
1145 BAC screening	M9L	Forward	CCCATCTACCATGCCCCTAG	8:106134617
		Reverse	CTCAGTGGTCTCCTTTCCGT	8:106136015
	M103-5-867	Forward	CGACCCAACGTATCTGCATG	8:106303806
		Reverse	CAATGTATCAAGTCGCCGCA	8:106304548
qPCR primer	GAPDH	Forward	ATCAACGGCTTCGGAAGGAT
		Reverse	CCGTGGACGGTGTCGTACTT
	pTubulin	Forward	GTGTCCTGTCCACCCACTCTCT
		Reverse	GGAACTCGTTCACATCAACGTTC
	qRBSDV	Forward	GAGCGCAGTAGCGTCATTTG
		Reverse	GAAGCAGAGGTGCCATCGTA
	qZmGDI	Forward	CATCAGGGGTTGGACCTCAC
		Reverse	CGTGCAAGAGACTCAGCGTA
RACE primers	GDI-3'	Forward	AAGACCGTTGATCTCAGTGTGGACC
	GDI-5'	Reverse	GACAGAGAGGAGACCGCTGAGGATG
	Race-GDI	Forward	GCACTTTTTGGATCACTCTACG
		Reverse	TTGCATATACAACCTCCAGTTC
ZmGDIα sequencing primer	Full-ZmGDI	Forward	ATGGACGAGGAGTACGACGTG
		Reverse	CTAGTATTCTTCAGCTGCGCTGG
RT-PCR primer	RT- ZmGDIα	Forward	ACGGGACTTTGGTTCGCACT
		Reverse	CTTCTGCGGCAAAATAATCTG
	RT- ZmGDIα-hel	Forward	TTTGAGAAACGTAGAGCAAGGAA
		Reverse	TTGAAGCGGCGTGGTAGACT
	RT-ZmGDI-LS	Forward	CATCCTCAGCGGTCTCCTCTCT
		Reverse	TTGCTGAAGACATAGCTTCCATC
	RT-II	Forward	TCCATACGCTCCACTGTTCTA	8:106158303	Invertase inhibitor
		Reverse	GACACAACGCTGCTCCATAA	8:106158946
	RT-GST	Forward	ATATACCCACAGACGGGTCA	8:106159553	Glutathione S-transferase T3-like
		Reverse	TACTCCAAGATTGCCCAACAA	8:106160015
	RT-ALP1	Forward	TACTATCTCAGGGCACCTACTC	8:106161689	ALP1-like
		Reverse	TGGACCTTCATCCTCTACTATCA	8:106161109
	RT-HP	Forward	AGGCAGGGTCCCACTCA	8:106189079	Hypothetical protein
		Reverse	CGTCTGCTTCTCGCAGCTAAT	8:106189468
Transgenic plants screening	BAR	Forward	GGTGGACGGCGAGGTCGCCG
		Reverse	TCGGTGACGGGCAGGACCGG
Over-expression vector construt primer	GFP-1R	Reverse	GGAATTCAGAGTCGCGGCCGG
	OEGDI-F	Forward	CTCGAGGCCATGGACGAGGAGTACGAC
	OEGDI-R	Reverse	GGATCCGCGTATTCTTCAGCTGCGCTG
	PBCXUN-1	Forward	TTTTAGCCCTGCCTTCATACGC
		Reverse	AGACCGGCAACAGGATTCAATC
RNA interference fragment	iGDI-1	Forward	CCCGGGGAATTCAGAGATTTTCCT
		Reverse	TCTAGACTCGAGACAAGAACGAGC
	iGDI-2	Forward	CCCGGGGAATTCAGTGACACATCA
		Reverse	TCTAGACTCGAGACCCATATAATG
	HY104-1	Forward	CCCTAATTTCCCTTATCGGG
		Reverse	CACTATCCTTCGCAAGACCC
Helitron transposon sequencing primer	helitron-1	Forward	CAGAGTGCAAGGTAATGGCT
		Reverse	TGTGTCATATCGGAACCAGG
	helitron-2	Forward	TTCTGGTGCCGAGACTATCG
		Reverse	GGCATCGAGAGAGTCGTGAC
