# Supplementary material for: A helitron-induced RabGDIα variant causes quantitative recessive resistance to maize rough dwarf disease
Source: Nat Commun. 2020 Jan 24;11:495. doi: 10.1038/s41467-020-14372-3 (PMC6981192; doi:10.1038/s41467-020-14372-3)
Supplement: Supplementary file 8 — Supplementary Data 4 [file 41467_2020_14372_MOESM8_ESM.xlsx]

## Sheet: Sheet1
Supplementary Data 4. Viral proteins interacting with ZmGDIα in co-IP-MS assay.
Treatments	Description	Sequence	PSMs	Score
Transgenic plants over-expressing ZmGDIα-EGFP were inoculated with RBSDV and sampled at 19 dpi	P7-1 protein (RBSDV)	SKNLVYGGNYQLVYQALFYYYIVTNGRFSSGFNVR	3	27.9488
		SKnLVYGGnYQLVYQALFYYYIVTnGRFSSGFNVR	1
		SKNLVYGGNYQLVYQALFYYYIVTnGRFSSGFnVR	3
		SKNLVYGGNYQLVYQALFYYYIVTnGRFSSGFNVR	6
		NLVYGGNYqLVYqALFYYYIVTNGRFSSGFNVR	1
		nLVYGGnYQLVYQALFYYYIVTNGRFSSGFNVRK	1
		ALcVnILRMVTSLSLGNAFISEGR	1
	P8 proetin (RBSDV)	EKLPVWASHLIARmNVEnVSLPLEIScSAInPTqHFAVIVLK	1	7.85855
		EKLPVWASHLIARMNVEnVSLPLEIScSAInPTqHFAVIVLK	2
		LKPqTANPTSNPILVSPSITEYAEQISDEFAK	2
		FLVmLLnLVPSLFKNYDFEINEELLTEEIYFQAmSDFIKAK	1
		EKLPVWASHLIARmnVENVSLPLEIScSAINPTQHFAVIVLK	1
		QTEDVSLQTIFEYVMEGIILPNTIESGEANEEAILDIFNR	1
		LKPqTANPTSnPILVSPSITEYAEQISDEFAK	1
		EGqDVqIIGnKGVGKSEIGAMLAAR	1
	P10 protein (RBSDV)	ELSVLDADKSLLEqTWSAVASFVETWQVKSK	1	5.18657
		LDAEQIERVqIETLTEGNITLKPFSADGLEVILDDSYIGIVGK	4
		ALSANVSSPNTSSHEHVqKIVLnK	1
	P8 protein (RBSDV)	EKLPVWASHLIARmNVEnVSLPLEIScSAInPTqHFAVIVLK	1	3.17499
		EKLPVWASHLIARMNVEnVSLPLEIScSAInPTqHFAVIVLK	2
		EGQDVQIIGnKGVGKSEIGVmLSELYPHLLVVDSDDYGR	2
		EKLPVWASHLIARmnVENVSLPLEIScSAINPTQHFAVIVLK	1
Transgenic plants over-expressing ZmGDIα-EGFP were inoculated with RBSDV and sampled at 28 dpi	P8 protein (RBSDV)	AKqTEDVSLQTIFEYVMEGIILPNTIESGEANEEAILDIFNR	2	6.90356
		EKLPVWASHLIARmNVEnVSLPLEIScSAInPTqHFAVIVLK	5
		QTEDVSLQTIFEYVMEGIILPNTIESGEANEEAILDIFNR	1
	P7-1 protein (RBSDV)	SKnLVYGGNYQLVYQALFYYYIVTNGRFSSGFNVR	3	6.07933
		ALcVnILRMVTSLSLGnAFISEGR	1
		SKnLVYGGnYQLVYQALFYYYIVTNGRFSSGFNVR	2
