# Supplementary material for: A helitron-induced RabGDIα variant causes quantitative recessive resistance to maize rough dwarf disease
Source: Nat Commun. 2020 Jan 24;11:495. doi: 10.1038/s41467-020-14372-3 (PMC6981192; doi:10.1038/s41467-020-14372-3)
Supplement: Supplementary file 9 — Supplementary Data 5 [file 41467_2020_14372_MOESM9_ESM.xlsx]

## Sheet: inbred lines
Supplementary Data 5. A survey of helitron TE insertion in a panel of 620 maize lines.
ID	Lines	Pedigree	Origin	Sub-populations	Helitron insertion	Sequenced	Haplotype
1	150	Unknown	China	Mixed	No
2	177	Unknown	China	Mixed	No
3	238	Unknown	China	NSS	No
4	268	(shen5003×U8112) F3×32	China	NSS	Yes	Yes	Haplotype01
5	501	Unknown	China	NSS	Yes
6	647	Landrace	China	Mixed	No
7	812	Improved from U8112	China	SS	No
8	832	American Single-cross	China	SS	No
9	1323	Unknown	China	Mixed	Yes
10	1462	Unknown	China	NSS	No
11	3411	Unknown	China	Mixed	No
12	4019	G108×G172	China	NSS	No
13	5213	Improved from Mo17	China	Mixed	No
14	5237	Dan340×HuangZaoSi	China	NSS	No
15	5311	GuiZhouQingLongWuSuiBai	China	NSS	No
16	7327	S37×3H-2	China	NSS	No
17	7381	Unknown	China	NSS	Yes
18	8902	Ye107×81162	China	Mixed	No
19	9642	Unknown	China	Mixed	No
20	9782	American Hybrid	China	NSS	No
21	81162	(AiJin525×Ye107)×106	China	Mixed	No
22	526018	Unknown	China	NSS	No
23	04K5672	Landrace	China	Mixed	No
24	04K5686	Landrace	China	Mixed	No
25	04K5702	Landrace	China	NSS	No
26	05W002	05W002-1	China	Mixed	No
27	05WN230	05WN230-1	China	Mixed	No
28	07KS4	Unknown	China	NSS	No
29	18-599	American Hybrid P78599	China	NSS	Yes
30	303WX	Landrace	China	Mixed	No
31	384-2	Unknown	China	Mixed	No
32	3H-2	(WeiDa202×Zi330)×H84	China	Mixed	No
33	4F1	Improved from Mo17 by radiation	China	NSS	No
34	7884-4Ht	78-6×H84	China	Mixed	No
35	835a	U8112×Ye515	China	NSS	Yes	Yes	Haplotype01
36	835b	U8112×Ye515	China	NSS	No
37	975-12	78698×Dan9046	China	Mixed	No
38	A619	The University of Illinois, USA	USA	NSS	No
39	B11	Landrace	China	TST	No
40	B110	BS13(S)C5	China	SS	No
41	B111	BSSS(R)C9	China	Mixed	No
42	B113	BS11(FR)C9	China	Mixed	No
43	B114	Pool 41	China	NSS	No
44	B151	Unknown	China	Mixed	No
45	B73	BSSS	China	SS	No
46	B77	B77-3	China	Mixed	No
47	BEM	Landrace	China	NSS	No
48	BGY	Landrace	China	Mixed	No
49	BK	Landrace from Peru	Peru	Mixed	No
50	BS16	Population BS16	China	Mixed	No
51	BT1	8085×Thai Hybrid	China	TST	No
52	By4839	BHO	China	NSS	No
53	By4944	BHO	China	NSS	No
54	By4960	BHO	China	NSS	No
55	By804	BHO*	China	NSS	No
56	By807	BHO	China	NSS	No
57	By809	BHO	China	NSS	No
58	By813	BHO	China	NSS	No
59	By815	BHO	China	NSS	No
60	By843	BHO	China	NSS	No	Yes	Haplotype02
61	By855	BHO	China	NSS	No
62	BZN	Landrace	China	NSS	No
63	C8605	Tie7922×Shen5003	China	NSS	No
64	CA47	pool 33	China	Mixed	No
65	CF3	Unknown	China	Mixed	No
66	Chang3	Improved from Landrace	China	Mixed	No
67	Chang7-2	HuangZaoSi×WeiChun	China	Mixed	No
68	Cheng698	Foreign Hybrid	China	Mixed	No
69	chuan48-2	Synthetic	China	Mixed	No
70	CI7	The University of Illinois, USA	USA	Mixed	No
71	CIMBL1	derived from BSCB1(R)C9	USA	NSS	No
72	CIMBL10	(((CML 408 / B104) x (CML 411/ B104))-1-1-BB)-B	CIMMYT	TST	No
73	CIMBL100	(LAMA2002-43-2-B)-B	CIMMYT	TST	No
74	CIMBL101	(LAMA2002-46-2-B)-B	CIMMYT	TST	No
75	CIMBL102	(LAMA2002-53-5-B)-B	CIMMYT	TST	No	Yes	Haplotype02
76	CIMBL103	(LAMA2002-58-4-B)-B	CIMMYT	TST	No
77	CIMBL104	(LAMA2002-60-9-B)-B	CIMMYT	TST	No
78	CIMBL105	(LAMA2002-61-1-B)-B	CIMMYT	TST	No
79	CIMBL106	(MAS[206/312]-23-2-1-1-BBB/[BETASYN]BC1-10-2-1-#-B)-B	CIMMYT	TST	No
80	CIMBL107	(MAS[206/312]-23-2-1-1-BBB/[BETASYN]BC1-11-3-1-1-1)-B	CIMMYT	TST	No
81	CIMBL108	(MAS[206/312]-23-2-1-1-BBB/[BETASYN]BC1-3-7-1-1-1)-B	CIMMYT	TST	No
82	CIMBL109	(MAS[206/312]-23-2-1-1-BBB/[BETASYN]BC1-6-1-1-1-1)-B	CIMMYT	TST	No
83	CIMBL11	(((CML150xCML451)-B-33-3-1-BBx(CML176 x CL-G2501)-B-43-1)-B-38-1-2-1-1-B)-B	CIMMYT	TST	No
84	CIMBL110	(MAS[206/312]-23-2-1-1-BBB/[BETASYN]BC1-9-3-1-1-1)-B	CIMMYT	TST	No
85	CIMBL111	(MAS[MSR/312]-117-2-2-1-BBB/[BETASYN]BC1-11-5-2-1-1)-B	CIMMYT	TST	Yes	Yes	Haplotype01
86	CIMBL112	(MBR C6 AmF9-2-B-#-3-1-BBBBB)-B	CIMMYT	TST	No
87	CIMBL113	(MIRTC4Am F17-B-2-1-BB)-B	CIMMYT	TST	No
88	CIMBL114	(Nei 402025-BBB)-B	CIMMYT	TST	No
89	CIMBL115	(Nei 9008-BBB)-B	CIMMYT	TST	No
90	CIMBL116	(OBATANPA-SRc1F3(balbulk1)-#bal/[BETASYN]BC1-54-1-2-BBB)-B	CIMMYT	TST	No
91	CIMBL117	(OBATANPA-SRc1F3(balbulk1)-#bal/[BETASYN]BC1-65-2-1-BB)-B	CIMMYT	TST	No
92	CIMBL118	(OBATANPA-SRc1F3(balbulk1)-#bal/[BETASYN]BC1-67-1-2-BBB)-B	CIMMYT	TST	No
93	CIMBL119	(P390Am/CMLc4F253-B-2-2-4-1-BB)-B	CIMMYT	TST	No
94	CIMBL12	(((CML150xCML451)-B-33-3-1-BBx(CML176 x CL-G2501)-B-43-1)-B-38-1-2-2-1-B)-B	CIMMYT	TST	No
95	CIMBL120	(P391c2 F22-1-1-2-1-BBB)-B	CIMMYT	TST	No
96	CIMBL121	(P591c4 1 y 2 GEN F205-1-1-1-BBB)-B	CIMMYT	TST	No
97	CIMBL123	(P72c1xCML-297 x CL-02410-3-1-1-BBB)-B	CIMMYT	TST	No
98	CIMBL124	(P84c3BcxLine recycle LL TpreAsiaxMIRT F59-2-1-1-1-BB)-B	CIMMYT	TST	No
99	CIMBL125	(P84c3BcxLLTtardAsiaxMIRTF41-2-1-2-2-BB)-B	CIMMYT	TST	No
100	CIMBL126	(Pob . 391 C4 F91-1-2-1-BB)-B	CIMMYT	TST	No
101	CIMBL127	(Pop.147-F2#132-1-1-B-2-BBBB)-B	CIMMYT	TST	No
102	CIMBL128	(Pop.28C9HC113-3-1-4-B*-8-BBB)-B	CIMMYT	TST	No
103	CIMBL129	(pop.69 Templado Amarillo QPM -BBB1-6-BBB)-B	CIMMYT	Mixed	No
104	CIMBL13	(((CML285/B104)x(CML288/NC300))-2-1-BB)-B	CIMMYT	TST	No
105	CIMBL130	(pop.70 Templado Amarillo QPM-BBB2-8-BBB)-B	CIMMYT	TST	No
106	CIMBL131	(SAM4(Angola)/[BETASYN]BC1-43-1-1-B)-B	CIMMYT	TST	No
107	CIMBL132	(SAM4(Angola)/[BETASYN]BC1-56-1-1-BBB)-B	CIMMYT	TST	No
108	CIMBL133	(SAM4(Angola)/[BETASYN]BC1-66-1-3-BBB)-B	CIMMYT	TST	No
109	CIMBL134	(SAM4(Angola)/[BETASYN]BC1-79-2-3-BB)-B	CIMMYT	TST	No
110	CIMBL135	(SAM4(Angola)/[BETASYN]BC1-82-1-2-BB)-B	CIMMYT	TST	No
111	CIMBL136	(SRR-C1 SA3MH32-4-3-B-1-1-2-BB)-B	CIMMYT	TST	No
112	CIMBL137	(TX02-1008-3-B)-B	CIMMYT	Mixed	No
113	CIMBL138	(TX03-1004-168-B)-B	CIMMYT	TST	No
114	CIMBL139	(TX03-1004-179-B)-B	CIMMYT	TST	No
115	CIMBL14	(((Ko326y x Tx806)-6-1-1-1-BB/CML161) x (Tx802/CML161))-1-BBB)-B	CIMMYT	TST	No
116	CIMBL140	(TX03-1004-20-B)-B	CIMMYT	TST	No
117	CIMBL141	(TX03-1004-73-B)-B	CIMMYT	Mixed	No
118	CIMBL142	(TX03-1005-15-B)-B	CIMMYT	TST	No
119	CIMBL143	(TX03-1006-22-B)-B	CIMMYT	Mixed	No
120	CIMBL144	(TX03-1007-18-B)-B	CIMMYT	SS	No	Yes	Haplotype02
121	CIMBL145	(TX03-1007-36-B)-B	CIMMYT	SS	No
122	CIMBL146	(TX03-1008-6-B)-B	CIMMYT	Mixed	No
123	CIMBL147	(TX03-1013-186-B)-B	CIMMYT	TST	No
124	CIMBL148	(TX03-1013-198-B)-B	CIMMYT	TST	No
125	CIMBL149	(TX03-1013-1-B)-B	CIMMYT	TST	No	Yes	Haplotype05
126	CIMBL15	((CL-RCY020 x CL-02450)-B-40-1-1-BB)-B	CIMMYT	TST	No
127	CIMBL150	(TX03-1034-46-B)-B	CIMMYT	TST	No
128	CIMBL151	(TX03-1034-63-B)-B	CIMMYT	TST	No
129	CIMBL152	(TX03-1035-55-B)-B	CIMMYT	TST	No
130	CIMBL153	(TX03-1037-3-B)-B	CIMMYT	TST	No
131	CIMBL154	(TZI18-BBBB)-B	CIMMYT	Mixed	No
132	CIMBL155	(ZM305/[BETASYN]BC1-29-1-1-B)-B	CIMMYT	TST	No
133	CIMBL156	(ZM305/[BETASYN]BC1-58-2-3-B)-B	CIMMYT	TST	No
134	CIMBL157	(ZM305/[BETASYN]BC1-59-1-2-BBB)-B	CIMMYT	TST	No
135	CIMBL16	((CML 288/NC300)-B-9-B-1-BBB)-B	CIMMYT	TST	No
136	CIMBL17	((CML 326/B104)-B-9-BBBB)-B	CIMMYT	TST	No
137	CIMBL18	((CML161 x CL-02603)-B-22-2-2-1-BBBB)-B	CIMMYT	TST	No
138	CIMBL19	((CML161xCML413)-Bx(CML172 x CML451)-BB-25-1-1-2-2-B)-B	CIMMYT	TST	No
139	CIMBL2	Suwan 1	Thailand	TST	No
140	CIMBL20	((CML161xCML413)-Bx(CML172 x CML451)-B-B-25-1-1-3-2-B)-B	CIMMYT	TST	No
141	CIMBL21	((CML285/NC300)-B-6-BBBB)-B	CIMMYT	TST	No
142	CIMBL22	((CML454 x CL-02603)-B-20-1-2-BB)-B	CIMMYT	TST	No
143	CIMBL23	((CML454 x CL-02603)-B-7-2-2-BB)-B	CIMMYT	TST	No
144	CIMBL24	((CML454 x CML451)-B-7-3-2-BB)-B	CIMMYT	TST	No
145	CIMBL25	((CML479/CLQ-RCYQ41)-B-2-1-2-2-1-B)-B	CIMMYT	TST	No
146	CIMBL26	((CML479/CLQ-RCYQ41)-B-2-1-2-2-2-B)-B	CIMMYT	TST	No
147	CIMBL27	((CML479/CLQ-RCYQ41)-B-3-2-3-4-2-B)-B	CIMMYT	TST	No
148	CIMBL28	((CML479/CLQ-RCYQ41)-B-53-1-1-2-1-B)-B	CIMMYT	TST	No
149	CIMBL29	((CML481 x CML454)-B-8-1-2-BB)-B	CIMMYT	TST	No
150	CIMBL3	Suwan 1	Thailand	TST	No
151	CIMBL30	((KU1409/DE3/KU1409)S2-18-2-BB)-B	CIMMYT	Mixed	No
152	CIMBL31	((KU1409/KU1414-SR/CI187)-S2-10-2-BB)-B	CIMMYT	TST	No
153	CIMBL32	((KU1409/KU1414-SR/KUI2007)-S2-2-1-BB)-B	CIMMYT	TST	No
154	CIMBL33	((KU1409/KU1414-SR/KVI11)-S2-10-2-BB)-B	CIMMYT	TST	No
155	CIMBL34	((KU1409/KU1414-SR/KVI3)-S2-3-2-BB)-B	CIMMYT	TST	No
156	CIMBL35	((KU1409/KU1414-SR/KVI43)-S2-4-2-BB)-B	CIMMYT	TST	No
157	CIMBL36	((KU1409/KU1414-SR/M162W)-S2-3-1-BB)-B	CIMMYT	TST	No
158	CIMBL37	((KU1409/KU1414-SR/NC350)-S2-1-2-BB)-B	CIMMYT	TST	No
159	CIMBL38	((KU1409/KU1414-SR/SC213)-S2-10-1-BB)-B	CIMMYT	TST	No
160	CIMBL39	((KU1409/KU1414-SR/SC55)-S2-12-1-BB)-B	CIMMYT	TST	No
161	CIMBL4	Suwan 1 ; 2007 = DK version of Ki3	Thailand	TST	No
162	CIMBL40	((KU1409/SC55/KU1409)-S2-12-1-BB)-B	CIMMYT	TST	No
163	CIMBL41	((KU1414-SR/CML328/KU1414-SR)-S2 -12-1-BB)-B	CIMMYT	TST	No
164	CIMBL42	((NC300/Tx772)-B-1-B2-BB)-B	CIMMYT	TST	No
165	CIMBL44	((SYN-Y-STR-34-1-1-1-1-2-1-BBBBB/NC354/SYN-Y-STR-34-1-1-1-1-2-1-BBBBB)-S2-13-1-BB)-B	CIMMYT	TST	No
166	CIMBL45	((Tx601XB104-B/B110XFR2128-B)-BB-4-BBB)-B	CIMMYT	Mixed	No
167	CIMBL46	([[[NAW5867/P30SR]-43-2/[NAW5867/P30SR]-114-1]-9-3-3-B-1-B/CML395-1]-B-13-1-B-4-#/[BETASYN]BC1-8-1-1-1-1)-B	CIMMYT	TST	No
168	CIMBL47	([DTPYC9-F11-2-3-1-1-BB x DTPYC9-F46-1-2-1-1-B]-B-1-1-B)-B	CIMMYT	Mixed	No
169	CIMBL48	([DTPYC9-F46-1-2-1-1-B x DTPYC9-F74-1-1-1-1-BB]-B-4-1-B)-B	CIMMYT	TST	No
170	CIMBL49	([DTPYC9-F65-2-2-1-1-BB x DTPYC9-F65-2-3-1-1-BB]-2-2-2-B)-B	CIMMYT	TST	No
171	CIMBL5	H5*PX105A/H101	USA	TST	No
172	CIMBL50	([DTPYC9-F74-1-1-1-1-BB x DTPYC9-F65-2-2-1-1-BB]-B-3-2-B)-B	CIMMYT	TST	No
173	CIMBL51	([GQL5/[GQL5/[MSRXPOOL9]C1F2-205-1(OSU23i)-5-3-X-X-1-B-B]F2-4sx]-8-6-BB/[BETASYN]BC1-6-5-1-1-1)-B	CIMMYT	TST	No
174	CIMBL52	([GQL5/[GQL5/CML202]F2-1sx]-3-1-2-B/[BETASYN]BC1-2-5-1-1-1)-B	CIMMYT	TST	No
175	CIMBL53	([SAM4/BETASYN]BC2FS1-1-1-1-BB)-B	CIMMYT	TST	No
176	CIMBL54	([SAM4/BETASYN]BC2FS21-4-3-B)-B	CIMMYT	TST	No
177	CIMBL55	([SAM4/BETASYN]BC2FS36-4-1-2-BB)-B	CIMMYT	TST	No
178	CIMBL56	([SAM4/BETASYN]BC2FS9-2-2-1-BB)-B	CIMMYT	TST	No
179	CIMBL57	([ZM305/BETASYN]BC2-133-1-1-BB)-B	CIMMYT	TST	No
180	CIMBL58	([ZM305/BETASYN]BC2-133-1-2-BBB)-B	CIMMYT	TST	No
181	CIMBL59	([ZM305/BETASYN]BC2-182-1-2-BB)-B	CIMMYT	TST	No
182	CIMBL6	(Ac8730SR-##-124-1-5-B-1-#/[BETASYN]BC1-16-2-3-1-1)-B	CIMMYT	TST	No
183	CIMBL60	([ZM305/BETASYN]BC2-273-1-1-BB)-B	CIMMYT	TST	No
184	CIMBL61	(Carotenoid Syn3-FS11-4-3-BBB)-B	CIMMYT	TST	No
185	CIMBL62	(Carotenoid Syn3-FS4-2-4-BBB)-B	CIMMYT	TST	No
186	CIMBL63	(Carotenoid Syn3-FS5-1-5-BB)-B	CIMMYT	TST	No
187	CIMBL64	(Carotenoid Syn3-FS8-4-1-BBB)-B	CIMMYT	TST	No
188	CIMBL65	(CL-02841 Ac8928-40-1-1-1-1-B)-B	CIMMYT	TST	No	Yes	Haplotype06
189	CIMBL67	(CL-G2606 G26SeqC1-149-1-1-2-1-2-1-BB)-B	CIMMYT	TST	No
190	CIMBL68	(CL-G2609 G26C23-75-1-1-2-1-B*5)-B	CIMMYT	TST	No
191	CIMBL69	(CL-G2609-B)-B	CIMMYT	TST	No
192	CIMBL7	(AMATLC0HS71-1-1-2-1-1-1-BBBBBBB)-B	CIMMYT	TST	No
193	CIMBL70	(CL-G2611 G26SEQF135-3-3-1-1-1-2-BB)-B	CIMMYT	TST	No
194	CIMBL71	(CL-RCY007=PIO3011F2-B)-B	CIMMYT	TST	No
195	CIMBL72	(CL-SCBY03)-B	CIMMYT	TST	No
196	CIMBL73	(CML329/MBR C3 AmF25-2-1-1-BBB)-B	CIMMYT	TST	No
197	CIMBL74	(CML445/[BETASYN]BC1-2-2-5-1-1)-B	CIMMYT	TST	No
198	CIMBL75	(CML445/[BETASYN]BC1-9-2-3-1-1)-B	CIMMYT	TST	No
199	CIMBL77	(CML489/[BETASYN]BC1-2-#-B)-B	CIMMYT	TST	No
200	CIMBL78	(CML489/[BETASYN]BC1-5-2-1-2-1)-B	CIMMYT	TST	No
201	CIMBL79	(CML489/[BETASYN]BC1-7-2-1-1-1)-B	CIMMYT	TST	No
202	CIMBL8	(((B104/NC300)x(CML-415/B104))-4-2-BB)-B	CIMMYT	TST	No
203	CIMBL80	(CTS013174/SW(S)C11-42-1-BB-1-3-BBBB/Nei9202-B)-B	CIMMYT	TST	No
204	CIMBL81	(Cuba / Guad C3 F125 -2-2-1-BBB)-B	CIMMYT	TST	No
205	CIMBL82	(Cuba/Guad C3 F42-2-1-1-BBB)-B	CIMMYT	TST	No
206	CIMBL83	(DRPYC9-F13-2-1-1-1-B)-B	CIMMYT	TST	No
207	CIMBL84	(DTPYC9-74-1-1-1-1-B)-B	CIMMYT	TST	No
208	CIMBL85	(DTPYC9-F11-2-3-1-2-B)-B	CIMMYT	TST	No
209	CIMBL86	(DTPYC9-F116-2-1-1-1-B)-B	CIMMYT	TST	No
210	CIMBL87	(DTPYC9-F125-2-8-1-1-B)-B	CIMMYT	TST	No
211	CIMBL88	(DTPYC9-F134-3-1-B)-B	CIMMYT	TST	No	Yes	Haplotype02
212	CIMBL89	(DTPYC9-F143-5-4-1-2-B)-B	CIMMYT	Mixed	No
213	CIMBL90	(DTPYC9-F38-4-6-1-1-B)-B	CIMMYT	TST	No
214	CIMBL91	(DTPYC9-F46-1-7-1-1-BBBB)-B	CIMMYT	TST	No
215	CIMBL92	(DTPYC9-F46-3-9-1-2-B)-B	CIMMYT	TST	No
216	CIMBL93	(DTPYC9-F65-2-3-1-1-BBBBB)-B	CIMMYT	TST	No
217	CIMBL94	(DTPYC9-F69-3-1-1-1-BBBBB)-B	CIMMYT	TST	No
218	CIMBL95	(Florida A plus Syn-FS2-2-1-BB)-B	CIMMYT	Mixed	No
219	CIMBL96	(KUI carotenoid syn-FS11-1-1-BBB)-B	CIMMYT	TST	No
220	CIMBL97	(KUI carotenoid syn-FS17-3-1-BBB)-B	CIMMYT	TST	No
221	CIMBL98	(KUI carotenoid syn-FS25-3-2-BBB)-B	CIMMYT	TST	No
222	CIMBL99	(LAMA2002-10-1-B)-B	CIMMYT	TST	No
223	CML113	P33C1F-B-129-B-###-2-B	CIMMYT	TST	No
224	CML114	P45C2F-B-88-###1-1-2-BB	CIMMYT	TST	No
225	CML115	P45C2F151(RIF)-#-5-1-2-BBB	CIMMYT	Mixed	No
226	CML116	P45(STE)C1F36-5-1-3-1-BB	CIMMYT	Mixed	No
227	CML118	SIYFS3#B1-7-B1-B1#B1	CIMMYT	Mixed	No
228	CML121	(PI218191/PI209135//PI226685/P1317328/3/P47/MPSWCB4) 6-3-1-5-1-B1-B1#B1(MP704/MP78:518)-8-3-4-B1-4-2-3-B1-B1-#B1	CIMMYT	TST	No
229	CML122	(MP704/MP78:518)-8-3-4-B1-4-2-3-B1-B1#B1	CIMMYT	TST	No
230	CML130	P33C1F118-5-1-4-5-4-B1-B1#B1	CIMMYT	TST	No
231	CML134	P45C2F151-1-2-5-3-1-2-4-B1-B1#B1	CIMMYT	TST	No
232	CML139	MP78:518-15-B1-B1#B1	CIMMYT	TST	No
233	CML162	G25QC1F18-8-1-2-BB-2-BBB	CIMMYT	TST	No
234	CML163	G26QH31-2-2-#-2-2-1-B-1-BB-#	CIMMYT	TST	No
235	CML165	P66C1F144-3-1-1-BB-1-BB-#	CIMMYT	TST	No
236	CML166	P66C1F215-4-1-2-BB-2-BBB	CIMMYT	TST	No
237	CML168	G26QSINT-31-1-2-2-BB	CIMMYT	TST	No
238	CML169	G26QC22H7-1-1-1-1-BB	CIMMYT	TST	No
239	CML170	G26QC22H9-3-1-5-1-BB	CIMMYT	TST	No
240	CML171	G25QS4B-H13-5-B-1-1-2-B-1-BBB	CIMMYT	TST	No
241	CML172	G25QS4B-H35-2-B-1-1-2-B-4-BBBB	CIMMYT	TST	No
242	CML189	G34QH17-2-1-1-B	CIMMYT	TST	No
243	CML191	G34QH146-1-1-4-B	CIMMYT	TST	No
244	CML192	G34QH174-3-1-2-BB	CIMMYT	TST	No
245	CML20	P24F34-2-3-B-###	CIMMYT	TST	No
246	CML223	EV88SUWAN1SR(BC5)-3-1-2-BB	CIMMYT	TST	No
247	CML225	EV88SUWAN1SR(BC5)-62-1-1-BB	CIMMYT	TST	No
248	CML226	EV88SUWAN1SR(BC5)-78-1-1-BB	CIMMYT	TST	No
249	CML228	EV88SUWAN1SR(BC5)-201-1-1-BB	CIMMYT	TST	No
250	CML229	EV88SUWAN1SR(BC5)-293-1-1-BB	CIMMYT	TST	No
251	CML26	P26F40-1-4-1-3-#-2-B-##	CIMMYT	TST	No
252	CML27	P27F1-1-3-B-###	CIMMYT	TST	No
253	CML28	P27F35-8-3-B-####-B	CIMMYT	TST	No
254	CML282	(G22F128/G22F25)-2-2-3-1-BB-F	CIMMYT	TST	No
255	CML285	P24C5F34-2-3-B-F-2#-BBB-F	CIMMYT	TST	No
256	CML287	(P24F26/27F1)-4-1-B-1-1-BB-F	CIMMYT	TST	No
257	CML289	P24STEC1F23-5-2-1-2-3-BB-F	CIMMYT	TST	No
258	CML29	P27F71-3-1-B-#*5-B	CIMMYT	TST	No
259	CML290	(P28/TSR)-33-3-7-3-1-BB-F	CIMMYT	TST	No
260	CML297	SINTAMTSR-23-3-1-1-1-BB-F	CIMMYT	TST	No
261	CML298	SINTAMTSR-7-4-2-2-1-BB-F	CIMMYT	TST	No
262	CML300	SINTAMTSR-76-1-2-3-1-BB-F	CIMMYT	TST	No
263	CML304	SINTAMTSR-76-1-2-3-2-BB-F	CIMMYT	TST	Yes	Yes	Haplotype01
264	CML305	SINTAMTSR-23-2-2-1-3-BB-F	CIMMYT	TST	No
265	CML307	SINTAMTSR-61-3-2-8-2-BB-F	CIMMYT	TST	No
266	CML31	P27F117-1-4-B-####	CIMMYT	TST	No
267	CML32	P28(TSR)S2-11-2-4-B-1-##	CIMMYT	TST	No
268	CML323	P33C2(STE)-102-2-B-2-B-1-B*3	CIMMYT	TST	No
269	CML324	P33C2(STE)-12-1-B-2-B*4	CIMMYT	TST	No
270	CML325	P45C6F28-1-2-B*6	CIMMYT	TST	No
271	CML326	P45C6F6-2-1-1-B*5	CIMMYT	TST	No
272	CML327	P45C6F83-3-1-B*5	CIMMYT	Mixed	No
273	CML338	P590BF84-3-3-5-3-1-1-B-#-B	CIMMYT	TST	No
274	CML360	SA4C2F(21/26)-1-2-2-2-B	CIMMYT	TST	No
275	CML361	SA4C2F(21/26)-4-2-7-3-B	CIMMYT	TST	No
276	CML364	SAF1-5-1-1-5-3-B	CIMMYT	TST	No
277	CML40	P36C5F144-2-2-B-###	CIMMYT	TST	No
278	CML408	P24STEC2-29-BBBB-#-4-BBBBBBB	CIMMYT	TST	No
279	CML411	P28C7-S4-#-BBBBBBBBBBB	CIMMYT	TST	No
280	CML412	P36C5F279-1-1-B-F-##-B	CIMMYT	TST	No
281	CML415	KC3001/KC3002-22-2-1-B-4-BBBBBBBB	CIMMYT	TST	No
282	CML422	G17TSRH5-2-4-7-1-1-1-BBBBBBB	CIMMYT	TST	No
283	CML423	G18C19H100#-4-1-1-BBBBBBB	CIMMYT	TST	No
284	CML426	P31C4S5B-38-##-2-BBB	CIMMYT	TST	No
285	CML428	SW91145-2P3S2-##-3-BBBB	CIMMYT	TST	No	Yes	Haplotype03
286	CML430	AMATLC0HS169-1-1-1-1-2-2-1-B*3	CIMMYT	TST	No
287	CML431	AMATLC0HS170-2-3-2-1-1-1-1-B*3	CIMMYT	TST	No
288	CML432	KTX3752F2-7-1-1-1-BBB	CIMMYT	TST	No
289	CML433	KTX3753F2-5-1-1-2-BBB	CIMMYT	TST	No
290	CML451	[NPH28-1/G25)/NPH28]-1-2-1-1-3-1-B*6	CIMMYT	TST	No
291	CML454	CAPITANMIRANDA8627-20-1-2-B*15	CIMMYT	TST	No
292	CML465	AMATLC0HS71-1-1-2-1-1-1-BBB	CIMMYT	TST	No
293	CML468	P28C9F113-3-1-4-B*7	CIMMYT	TST	No
294	CML470	P31C4S5B-39-##-1-BB	CIMMYT	TST	No
295	CML473	P31C4S5B-23-##-4-BBBB	CIMMYT	TST	No
296	CML474	SW92145-2EV-13-1-BB	CIMMYT	TST	No
297	CML479	(P24STE-5/24STE-17)-BBBB-###-B-3-B-1-B*4	CIMMYT	TST	No
298	CML480	SINTAMTSRC2-88-2-2-B*8	CIMMYT	TST	No
299	CML486	P45C8-76-1-2-1-2-BBBB	CIMMYT	TST	No
300	CML493	P66C1F22-2-5-2-BBBB-3-BB	CIMMYT	TST	No
301	CML496	P36C9F90-B-5-B*7	CIMMYT	TST	No
302	CML497	[CL00331*v]-3-B-3-2-1-B*5	CIMMYT	TST	No
303	CML50	AC8078-2-4-1-##	CIMMYT	TST	No
304	CML51	STAROSA8079-1-2-3-###	CIMMYT	TST	Yes	Yes	Haplotype01
305	CML69	P36C5F37-2-1-1-B1#B1-B1#B1-B1	CIMMYT	TST	No
306	CY72	Improved from Landrace	China	NSS	No
307	D047	Landrace	China	Mixed	No
308	D863F	Unknown	China	NSS	Yes	Yes	Haplotype01
309	Dan3130	American Hybrid P78599	China	NSS	No
310	Dan340	Lv9×Wide Pod Corn	China	NSS	No
311	Dan360	Lv9×Wide Pod Corn	China	NSS	Yes
312	Dan4245	Dan4245-1-3-1-3-1-1	China	Mixed	No
313	Dan598	(Dan340×Danhuang11)×(Danhuang02×Dan599)	China	NSS	No
314	Dan599	American Hybrid P78599	China	NSS	No	Yes	Haplotype02
315	Dan9046	Shen5003×Tie7922	China	NSS	No
316	DE.EX	The University of Illinois, USA	USA	NSS	No	Yes	Haplotype02
317	DH29	American Hybrid P78599	China	Mixed	No
318	DH3732	DH3732-1-1-2-2-1-1	China	Mixed	No
319	Dong237	Synthetic	China	NSS	No
320	Dong46	M14	China	Mixed	No
321	DSB	Landrace	China	Mixed	No
322	EN25	Unknown	China	Mixed	No
323	ES40	Landrace	China	Mixed	No
324	FCD0602	Unknown	China	Mixed	Yes	Yes	Haplotype01
325	GEMS10	2112-02_DK212T_S11_F2S4_9169-Blk20/00	USA	SS	No
326	GEMS11	2116-02_DK212T_S11_F2S4_9172-Blk28/00	USA	SS	No
327	GEMS12	2120-01_DK888_S11_F2S4_9175-Blk28/00	USA	SS	No	Yes	Haplotype07
328	GEMS13	2121-04_DK888_S11_F2S4_9178-Blk29/00	USA	SS	No
329	GEMS14	2127-01_DK888_S11_F2S4_9181-Blk21/00	USA	SS	No
330	GEMS15	2131-01_DK888_S11_F2S4_9184-Blk20/00	USA	TST	No
331	GEMS17	2142-01_DK888_S11_F2S4_9190-Blk19/00	USA	SS	No
332	GEMS18	2143-02_DK888_S11_F2S4_9193-Blk19/00	USA	SS	No
333	GEMS19	2146-01_DK888_S11_F2S4_9196-Blk29/00	USA	TST	No
334	GEMS20	2150-01_DK888_S11_F2S4_9199-Blk16/00	USA	SS	No
335	GEMS21	2152-02_DK888_S11_F2S4_65/97-Blk/97-99	USA	SS	No
336	GEMS23	2156-02_DK888_S11_F2S4_h92847-Blk13/00	USA	SS	No
337	GEMS24	2201-01_DK830_S11_F2S4_9208-Blk27/00	USA	TST	No
338	GEMS25	2226-02_XL370A_S11_F2S4_9211-Blk25/00	USA	Mixed	No
339	GEMS27	2250-01_XL370A_S11_F2S4_9214-Blk21/00	USA	Mixed	No
340	GEMS28	2250-02_XL370A_S11_F2S4_3363-Blk03/00	USA	Mixed	No
341	GEMS29	2253-01_XL370A_S11_F2S4_9220-Blk24/00	USA	Mixed	No
342	GEMS3	2011-01_SE32-S17_F2S4_9148-Blk22/00	USA	Mixed	No
343	GEMS30	2258-03_XL380_S11_F2S4_71/97-Blk/98	USA	TST	No
344	GEMS31	2282-01_XL380_S11_F2S4_9226-Blk26/00	USA	TST	No
345	GEMS32	2283-01_XL380_S11_F2S4_9229-Blk20/00	USA	Mixed	No
346	GEMS33	PE001n16F2S2-44	USA	NSS	No
347	GEMS35	PE001n16F2S2-172	USA	NSS	No
348	GEMS36	PE001n16F2S2-176	USA	NSS	No
349	GEMS37	PE001n16F2S2-181	USA	NSS	No
350	GEMS39	PE001n16F2S2-239	USA	NSS	No
351	GEMS4	2084-02_DK212T_S11_F2S4_9151-Blk38/00	USA	SS	No
352	GEMS40	PE001n16F2S2-431	USA	NSS	No
353	GEMS41	PE001n16F2S2-521	USA	NSS	No
354	GEMS42	PE001n16F2S2-705	USA	NSS	No
355	GEMS43	PE001n16F2S2-857	USA	NSS	No
356	GEMS44	CH05015:N12-140-1-B-B	USA	Mixed	No
357	GEMS45	CH05015:N12-20-1-B-B	USA	Mixed	No
358	GEMS46	CH05015:N15-8-1-B-B	USA	Mixed	No
359	GEMS47	UR13085:N0125-014-001	USA	NSS	No
360	GEMS48	DKXL370:N11a20-31-1-B-B	USA	NSS	No
361	GEMS49	DKB844:S1601-512-1-B	USA	SS	No
362	GEMS5	2086-01_DK212T_S11_F2S4_9154-Blk20/00	USA	SS	No
363	GEMS50	DKB844:S1601-517-1-B	USA	SS	No
364	GEMS51	CUBA164:S2008a-83-1-B	USA	SS	No
365	GEMS52	CUBA164:S2008a-326-1-B	USA	SS	No
366	GEMS53	CUBA164:S15-192-2-B	USA	SS	No
367	GEMS54	ARI16035:S02-450-1-B	USA	TST	No
368	GEMS55	ARI16035:S02-443-1-B-B	USA	SS	No	Yes	Haplotype02
369	GEMS56	FS8B(T):N1809-946-1-B	USA	NSS	No
370	GEMS57	ARI01150:N04-545-1-B	USA	NSS	No
371	GEMS58	ARI01150:N04-696-1-B	USA	NSS	No
372	GEMS59	SCROI:N1310-398-1-B	USA	NSS	No
373	GEMS6	2088-01_DK212T_S11_F2S4_9157-Blk29/00	USA	SS	No
374	GEMS60	CHIS775:N1912-519-1-B-B	USA	NSS	No
375	GEMS61	ARI16026:S17-10-1-B-B	USA	TST	No
376	GEMS63	CUBA164:S1511b-325-001	USA	SS	No
377	GEMS64	CUBA164:S1511b-249-1-B-B	USA	SS	No
378	GEMS9	2111-01_DK212T_S11_F2S4_9166-Blk31/00	USA	SS	No
379	Gy1007	AIHO	China	NSS	No
380	Gy1032	AIHO	China	NSS	No
381	Gy220	AIHO*	China	NSS	No
382	Gy237	AIHO	China	NSS	No
383	Gy246	AIHO	China	NSS	No
384	Gy386	AIHO	China	NSS	No	Yes	Haplotype02
385	Gy462	AIHO	China	NSS	No
386	Gy798	AIHO	China	NSS	No
387	Gy923	AIHO	China	NSS	No
388	H21	HuangZaoSi×H84	China	Mixed	No	Yes	Haplotype02
389	Hai1134	HuangYa×Hua94	China	NSS	No
390	Hai268	Improved from Landrace	China	Mixed	No
391	HB	Huojiabaimaya	China	Mixed	No
392	HSBN	Landrace	China	Mixed	No
393	HTH-17	HuoTangBai42×Hai1917× Mo17Ht	China	NSS	No
394	Hu803	U8112×Shen5003	China	SS	No
395	Hua83-2	Landrace	China	Mixed	No
396	HuangC	(HuangXiao162×Zi330/O2)×Tuxpenno	China	NSS	No
397	HYS	(HuangZaoSi×YeJiHong)×HuangZaoSi	China	Mixed	No
398	HZS	TangSiPingTou	China	Mixed	No
399	IRF291	A671×LH38	China	NSS	No	Yes	Haplotype04
400	IRF314	(PA91/LH98A)-6-420-64-2-1-3-1-1-1	China	NSS	No
401	J4112	A619×U8112	China	Mixed	No
402	JH59	American Hybrid P78599	China	NSS	No	Yes	Haplotype02
403	JH96C	Synthetic	China	NSS	No
404	Ji53	Derived from Ji Synthetic C0-2	China	NSS	No
405	Ji63	(127-32×Tie84)×(Wei24×Wei20)	China	NSS	No
406	Ji842	Ji63×Mo17	China	NSS	No
407	Ji846	Ji63×Mo17	China	NSS	No
408	Ji853	(HuangZaoSi×Zi330)×Zi330	China	Mixed	No
409	Jiao51	Improved from Landrace	China	Mixed	No
410	JY01	JiYan01-3-2-2-1-5-1	China	NSS	No
411	K10	(Chang3×Shen5003)×Chang3	China	NSS	No
412	K12	HuangZaoSi×WeiChun	China	NSS	No
413	K14	Shen5005×6917	China	NSS	No
414	K22	K11×Ye478	China	NSS	No
415	L3180	Foreign hybrid	China	Mixed	No
416	LG001	Unknown	China	NSS	No
417	Liao138	Improved from Dan340	China	NSS	Yes	Yes	Haplotype01
418	Liao159	Unknown	China	Mixed	No
419	Liao5114	Tie7922×Shen5003	China	Mixed	No
420	Liao5262	Liao526-2-2-2-1-2-1	China	NSS	No
421	Liao5263	Liao526-2-2-2-1-3-1	China	NSS	No
422	LK11	Mo17×Zi330	China	NSS	No	Yes	Haplotype02
423	Lv28	LvDaHongGu	China	NSS	No
424	Lx9801	Xi502×H21	China	NSS	No
425	LXN	Landrace	China	NSS	No
426	LY	Unknown	China	TST	No
427	LY042	Unknown	China	NSS	No
428	M153	Unknown	China	NSS	No
429	M165	Unknown	China	NSS	No
430	M97	Unknown	China	NSS	No
431	MN	Landrace	China	Mixed	No
432	MO113	Unknown	China	NSS	No
433	Mo17	187-2×C103	China	NSS	No
434	Nan21-3	Jugoslavian Hybrid	China	Mixed	No
435	NMJT	Landrace	China	Mixed	No
436	NX15	Landrace	China	TST	No
437	P138	American Hybrid P78599	China	NSS	Yes	Yes	Haplotype01
438	X178	American Hybrid P78599	China	NSS	Yes
439	Q1261	Improved from K12	China	NSS	No
440	Qi205	(VeiAi141×ZhongXi017)×Population 70	China	Mixed	No
441	Qi319	American Hybrid P78599	China	NSS	No
442	QTHHSBTS	Landrace	China	Mixed	No
443	R08	American Hybrid P78641	China	NSS	No
444	R15	American Hybrid	China	NSS	No
445	R15X1141	R15*X1141P-3-3-3-1-1-2	China	NSS	No
446	Ry684	RYD*	China	NSS	No
447	Ry697	RYD	China	Mixed	No
448	Ry713	RYD	China	NSS	No
449	Ry729	RYD	China	Mixed	No	Yes	Haplotype02
450	Ry732	RYD	China	NSS	No
451	Ry737	RYD	China	Mixed	No
452	S22	American Hybrid	China	NSS	No
453	S37	Suwan1	China	TST	No
454	SC55	The University of Illinois, USA	USA	Mixed	No
455	Shen135	Unknown	China	Mixed	No
456	Shen137	American Hybrid 6JK611	China	NSS	Yes	Yes	Haplotype01
457	Shen5003	American Single-cross 3147	China	NSS	No
458	Si273	American Hybrid	China	NSS	No
459	Si434	Si466×Hua94	China	NSS	No
460	Si444	A619×HuangZaoSi	China	NSS	No
461	Si446	Qu43×Zi330	China	NSS	No
462	SK	Landrace	China	Mixed	No
463	SW1611	Suwan2	China	TST	No
464	SW92E114	Landrace	China	TST	No	Yes	Haplotype02
465	Sy1032	Syn.D.O	China	Mixed	No
466	Sy1035	Syn.D.O	China	NSS	No
467	Sy1039	Syn.D.O	China	NSS	No
468	Sy1052	Syn.D.O	China	NSS	No
469	Sy1077	Syn.D.O	China	Mixed	No
470	Sy1128	Syn.D.O	China	NSS	No
471	Sy3073	Syn.D.O	China	NSS	No
472	Sy998	Syn.D.O	China	NSS	No
473	Sy999	Syn.D.O	China	NSS	No
474	Tian77	(HuangXiao162×Mei1865)×(187-2×Nan55)	China	Mixed	No
475	Tie7922	American Hybrid 3382	China	SS	No
476	TT16	TianTai16-1-3-1-2-2-2	China	Mixed	No
477	TX5	Landrace	China	NSS	No
478	TY1	TY30331-2-4-2-1-3-2	China	Mixed	No
479	TY10	TY30331-2-8-1-1-3-2	China	Mixed	No
480	TY11	TY30331-2-8-1-2-1-1	China	Mixed	No
481	TY2	TY30331-2-4-2-2-1-1	China	Mixed	No
482	TY3	TY30331-2-4-2-2-2-1	China	Mixed	No
483	TY4	TY30331-2-4-2-2-2-2	China	Mixed	No
484	TY5	TY30331-2-4-2-2-3-1	China	Mixed	No
485	TY6	TY30331-2-5-1-2-3-2	China	Mixed	No
486	TY7	TY30331-2-5-2-1-1-3	China	Mixed	No
487	TY8	TY30331-2-7-1-2-1-1	China	Mixed	No
488	TY9	TY30331-2-8-1-1-3-1	China	Mixed	No
489	U8112	American Hybrid 3382	China	SS	No	Yes	Haplotype02
490	W138	Unknown	China	NSS	No
491	WH413	HuangZaoSi×WenQing1331	China	Mixed	No
492	WMR	Landrace	China	Mixed	No
493	Wu109	XiDan7	China	Mixed	No
494	X1141P	X1141P-1-4-6-1-3-2-1-1	China	NSS	No
495	Xi502	Dan340×HuangZaoSi	China	NSS	No
496	Xun971	Landrace	China	Mixed	No
497	XZ698	XinZhong698-3-1-1-2-1-2-3	China	NSS	Yes	Yes	Haplotype01
498	Yan414	HuangZaoSi	China	Mixed	No
499	Ye107	Foreign Hybrid XL80	China	Mixed	No
500	Ye478	U8112×Shen5003	China	Mixed	No
501	Ye488	U8112×Shen5003	China	Mixed	No
502	Ye515	(HuaFeng100×AiGo352)×HuangZaoSi	China	Mixed	No
503	Ye52106	(Ye1075×Ye106)×AiJin525	China	NSS	No
504	Ye8001	Ye488×3189	China	Mixed	No
505	Yu374	Synthetic	China	NSS	No
506	Yu87-1	American Hybrid	China	NSS	No
507	Yun46	Unknown	China	TST	No
508	YZ15	YuZong15BC-2	China	NSS	No
509	Z2018F	Zheng2018F2*698-3-1-2-1-1	China	Mixed	No
510	ZaC546	Variant plants from C103	China	NSS	No
511	ZB648	ZhongBei648-1	China	NSS	No
512	ZH68	American Hybrid P78599	China	SS	No	Yes	Haplotype02
513	Zheng22	Dan340×E28	China	Mixed	No
514	Zheng28	Ye478×Tuxpeno	China	NSS	No
515	Zheng29	Shen5003	China	Mixed	No
516	Zheng30	Zheng20×Ye478	China	NSS	No
517	Zheng32	American Single-cross 3382	China	SS	No
518	Zheng35	Unknown	China	Mixed	No
519	Zheng58	Variant plants from Ye478	China	NSS	No
520	Zheng653	(Shen5003×Zong31)×Shen5003	China	NSS	No
521	Zhi41	Unknown	China	NSS	No
522	Zhong69	American Hybrid P78599	China	Mixed	No
523	Zi330	OH43×KeLi67	China	NSS	No
524	Zong3	Synthetic	China	NSS	No
525	Zong31	Synthetic	China	NSS	No
526	ZZ01	American Hybrid P78641	China	NSS	Yes	Yes	Haplotype01
527	ZZ03	Unknown	China	NSS	No
528	804	Unknown			Yes
529	835	American Hybrid P78599			No
530	1145	Unknown			Yes
531	89-1	American Hybrid P78599			No
532	702358	Unknown			No
533	NT411	Unknown			Yes	Yes	Haplotype01
534	LN287	Unknown			No	Yes	Haplotype02
535	NT409	Unknown			No	Yes	Haplotype02
536	0B01	Unknown			Yes	Yes	Haplotype01
537	0B02	Unknown			No	Yes	Haplotype02
538	12G105	Unknown			No
539	12G107	Unknown			No
540	12G12	Unknown			No
541	12G130	Unknown			No
542	12G134	Unknown			No
543	12G148	Unknown			No
544	12G160	Unknown			No
545	12G185	Unknown			No
546	12G23	Unknown			No
547	12G24	Unknown			No
548	12G28	Unknown			No
549	12G31	Unknown			No
550	12G32	Unknown			No
551	12G35	Unknown			No
552	12G77	Unknown			No
553	12G84	Unknown			No
554	12G93	Unknown			No
555	698-3	American Hybrid P78599			No
556	87-1	Unknown			No
557	87-3	Unknown			No
558	968-3L	Unknown			No
559	A12-8	Unknown			No
560	A7-1-10	Unknown			No
561	A801	Unknown			No
562	Ae-15	Unknown			No	Yes	Haplotype02
563	Bai178	Unknown			Yes	Yes	Haplotype01
564	BM	Unknown			No	Yes	Haplotype02
565	ca339	Unknown			No
566	Chen10479	Unknown			No
567	Chuan2A	Unknown			No
568	Chuan321	American Hybrid P78599			No
569	CL1165	Unknown			No
570	CL1401	Unknown			No
571	CL313	Unknown
572	CP342	Unknown			Yes	Yes	Haplotype01
573	CP568	Unknown			No
574	Danyu86F	Unknown			No
575	Deng138	Unknown			No
576	DZ27	Unknown			No
577	F7	Unknown			No
578	FAP1360A	Unknown			No
579	Feixian	Unknown			No
580	Feng10	Unknown			No
581	Feng16	Unknown			Yes	Yes	Haplotype01
582	Hai9-21	American Hybrid P78599			No
583	Han21L	American Hybrid P78599			No
584	Han23	American Hybrid P78599			No
585	Huangye4	Unknown			No
586	Huangzao4	Unknown			No
587	JH12A-521-199	Unknown			No
588	Jiekangcuo	Unknown			Yes
589	Jinhuang96B	Unknown			Yes	Yes	Haplotype01
590	K10HU491	Unknown			No
591	K11103	Unknown			No
592	K11157	Unknown			No
593	K11H4058-1	Unknown			No
594	K11H4059	Unknown			No
595	K11H4066	Unknown			No
596	K23	Unknown			Yes
597	L702637	Unknown			No
598	Liao51	Unknown			No
599	Liaobai371	American Hybrid P78599			No
600	M119	Unknown			No
601	NF95	Unknown			Yes	Yes	Haplotype01
602	P1	Unknown			No
603	P11	Unknown			No
604	P2	Unknown			No
605	P7	Unknown			No
606	Pin1p6co	American Hybrid P78599			No
607	Q105	Unknown			Yes	Yes	Haplotype01
608	Q318	American Hybrid P78599			Yes	Yes	Haplotype01
609	Qun94	Unknown			No
610	T57	Unknown			Yes	Yes	Haplotype01
611	T877	Unknown
612	W22	Unknown			No
613	wybn	Unknown			No
614	Xingkang36	Unknown			Yes	Yes	Haplotype01
615	Y1792	Unknown			No
616	Y5410	Unknown			No
617	YQ148	Unknown			No
618	ZCW-3	Unknown			No
619	Zhongjiangyu703	Unknown			Yes	Yes	Haplotype01
620	ZYMR	unknown			No
