# Supplementary material for: A helitron-induced RabGDIα variant causes quantitative recessive resistance to maize rough dwarf disease
Source: Nat Commun. 2020 Jan 24;11:495. doi: 10.1038/s41467-020-14372-3 (PMC6981192; doi:10.1038/s41467-020-14372-3)
Supplement: Supplementary file 10 — Supplementary Data 6 [file 41467_2020_14372_MOESM10_ESM.xlsx]

## Sheet: teosinte
Supplementary Data 6. A survey of helitron TE insertion in a panel of 336 maize landraces.
No.	Entries	Accession	Subspecies structure	Helitron insertion	Sequenced	Haplotype
1	K65-1	ID8749 ACC8749	Z.mexicana	No	Yes	Haplotype08
2	K66-1	ID8750 ACC8750	Z.mexicana	No	Yes	Haplotype14
3	K67-1	ID8751 ACC8751	Z.mexicana	No	Yes	Haplotype18
4	K67-2	ID8752 ACC8752	Z.mexicana	No
5	K67-3	ID8753 ACC8753	Z.mexicana	No
6	K67-4	ID8754 ACC8754	Z.mexicana	No
7	K67-5	ID8755 ACC8755	Z.parviglumis	No	Yes	Haplotype02
8	K67-6	ID8756 ACC8756	Z.parviglumis	No
9	K67-7	ID8758 ACC8758	Z.parviglumis	No	Yes	Haplotype19
10	K67-12	ID8759 ACC8759	Z.parviglumis	No
11	K67-14	ID8760 ACC8760	Z.parviglumis	No	Yes	Haplotype19
12	K67-15	ID8761 ACC8761	Z.parviglumis	No	Yes	Haplotype09
13	K67-17	ID8762 ACC8762	Z.parviglumis	No
14	K67-20	ID8763 ACC8763	Z.parviglumis	No
15	K67-21	ID8764 ACC8764	Z.parviglumis	No
16	K67-22	ID8765 ACC8765	Z.parviglumis	No
17	K67-23	ID8766 ACC8766	Z.parviglumis	No	Yes	Haplotype10
18	K67-24	ID8767 ACC8767	Z.parviglumis	No
19	K68-1	ID8768 ACC8768	Z.mexicana	No	Yes	Haplotype02
20	K68-2	ID8769 ACC8769	Z.mexicana	No	Yes	Haplotype11
21	K68-6	ID8770 ACC8770	Z.mexicana	No
22	K69-3	ID8771 ACC8771	Z.mexicana	No	Yes	Haplotype02
23	K69-4	ID8772 ACC8772	Z.mexicana	No	Yes	Haplotype12
24	K71-1	ID8773 ACC8773	Z.mexicana	No	Yes	Haplotype13
25	K71-2	ID8774 ACC8774	Z.parviglumis	No
26	K71-3	ID8775 ACC8775	Z.parviglumis	No
27	K71-4	ID8776 ACC8776	Z.parviglumis	No
28	K71-5	ID8777 ACC8777	Z.parviglumis	No
29	K71-6	ID8778 ACC8778	Z.parviglumis	No
30	K71-7	ID8779 ACC8779	Z.parviglumis	No
31	W71-1	ID8780 ACC8780	Z.parviglumis	No
32	W71-2	ID8781 ACC8781	Z.parviglumis	No
33	W71-3	ID8782 ACC8782	Z.parviglumis	No
34	W71-4	ID8783 ACC8783	Z.parviglumis	No
35	W71-5	ID8783 ACC8784	Z.parviglumis	No
36	W71-6	ID8783 ACC8785	Z.parviglumis	No
37	Zperen	ID8837 ACC8837	Z.perenis	No
38	Pancha	ID9475 ACC9475	Z.perenis	No
39	Ljoyas	ID9476 ACC9476	Z.diploperenis	No
40	Tbalsas	ID9477 ACC9477	Z.parviglumis	No
41	Tguate	ID9478 ACC9478	Z.luxurians	No
42	Thueue	ID9479 ACC9479	Z.huehuetenangensis	No
43	Smiguel	ID10003 ACC10003	Z.diploperenis	No
44	I30919	ID13451 ACC11083	z.nicaraguensis	No
45	K65-2	ID13531 ACC11352	Z.mexicana	No
46	K67-8	ID13532 ACC11353	Z.parviglumis	No
47	K67-9	ID13533 ACC11354	Z.parviglumis	No
48	K67-10	ID13534 ACC11355	Z.parviglumis	No
49	K67-11	ID13535 ACC11356	Z.parviglumis	No
50	K67-13	ID13536 ACC11357	Z.parviglumis	No
51	K67-16	ID13537 ACC11358	Z.parviglumis	No
52	K67-18	ID13538 ACC11359	Z.parviglumis	No
53	K67-19	ID13539 ACC11360	Z.parviglumis	No
54	K67-25	ID13540 ACC11361	Z.parviglumis	No
55	K68-3	ID13541 ACC11362	Z.mexicana	No
56	K68-4	ID13542 ACC11363	Z.mexicana	No
57	K68-5	ID13543 ACC11364	Z.mexicana	No
58	K69-1	ID13544 ACC11365	Z.mexicana	No
59	K69-2	ID13545 ACC11366	Z.mexicana	No
60	K69-5	ID13546 ACC11367	Z.mexicana	No
61	K69-6	ID13547 ACC11368	Z.mexicana	No
62	K69-7	ID13548 ACC11369	Z.mexicana	No
63	K69-8	ID13549 ACC11370	Z.mexicana	No
64	K69-9	ID13550 ACC11371	Z.mexicana	No
65	K69-10	ID13551 ACC11372	Z.mexicana	No
66	K69-11	ID13552 ACC11373	Z.mexicana	No
67	K69-12	ID13553 ACC11374	Z.mexicana	No
68	K69-13	ID13554 ACC11375	Z.parviglumis	No
69	K69-14	ID13555 ACC11376	Z.parviglumis	No
70	T69-15	ID13556 ACC11377	Z.mexicana	No
71	T62-87	ID13557 ACC11378	Z.parviglumis	No
72	T62-1	ID13562 ACC11383	Z.mexicana	No
73	T62-2	ID13563 ACC11384	Z.mexicana	No
74	T62-3	ID13564 ACC11385	Z.mexicana	No
75	WST85-1	ID13565 ACC11386	Z.mexicana	No
76	WST85-2	ID13566 ACC11387	Z.mexicana	No
77	WST85-3	ID13567 ACC11388	Z.parviglumis	No
78	E86-1	ID13568 ACC11389	Z.mexicana	No
79	E86-2	ID13569 ACC11390	Z.mexicana	No
80	E86-3	ID13570 ACC11391	Z.mexicana	No
81	WST92-1	ID13571 ACC11392	Z.mexicana	No
82	WST92-2	ID13572 ACC11393	Z.mexicana	No
83	WST92-3	ID13573 ACC11394	Z.mexicana	No
84	WST92-4	ID13574 ACC11395	Z.mexicana	No
85	WST92-5	ID13575 ACC11396	Z.mexicana	No	Yes	Haplotype02
86	WST92-6	ID13576 ACC11397	Z.mexicana	No
87	WS92-7	ID13577 ACC11398	Z.mexicana	No	Yes	Haplotype15
88	WS92-8	ID13578 ACC11399	Z.mexicana	No
89	WS92-9	ID13579 ACC11400	Z.mexicana	No
90	WS92-10	ID13580 ACC11401	Z.parviglumis	No	Yes	Haplotype16
91	WS92-11	ID13581 ACC11402	Z.parviglumis	No	Yes	Haplotype02
92	WS92-12	ID13582 ACC11403	Z.parviglumis	No
93	WS92-13	ID13583 ACC11404	Z.parviglumis	No	Yes	Haplotype20
94	WS92-14	ID13584 ACC11405	Z.parviglumis	No
95	WS92-15	ID13585 ACC11406	Z.parviglumis	No	Yes	Haplotype17
96	WS92-16	ID13586 ACC11407	Z.parviglumis	No
97	WS92-17	ID13587 ACC11408	Z.mexicana	No
98	WS92-18	ID13588 ACC11409	Z.mexicana	No
99	WS92-19	ID13589 ACC11410	Z.mexicana	No
100	TKR93-3	ID14976 ACC12823	Z.mexicana	No
101	TKR93-2	ID14977 ACC12824	Z.mexicana	No
102	TKR93-1	ID14978 ACC12825	Z.mexicana	No
103	JSG311	ID16790 ACC13788	Z.mexicana	No
104	JSG313	ID16791 ACC13789	Z.mexicana	No
105	JSG316	ID16792 ACC13790	Z.mexicana	No
106	JSG317	ID16793 ACC13791	Z.mexicana	No
107	JSG318	ID16794 ACC13792	Z.mexicana	No
108	JSG319	ID16795 ACC13793	Z.mexicana	No
109	MGB1	ID29059 ACC27215	Z.mexicana	No
110	MGB2	ID29060 ACC27216	Z.mexicana	No
111	MGB3	ID29061 ACC27217	Z.mexicana	No
112	MGB4	ID29062 ACC27218	Z.mexicana	No
113	MGB5	ID29063 ACC27219	Z.mexicana	No
114	MGB6	ID29064 ACC27220	Z.mexicana	No
115	MGB7	ID29065 ACC27221	Z.mexicana	No
116	MGB8	ID29066 ACC27222	Z.mexicana	No
117	MGB9	ID29067 ACC27223	Z.mexicana	No
118	MGB10	ID29068 ACC27224	Z.mexicana	No
119	MGB11	ID29069 ACC27225	Z.mexicana	No
120	MGB12	ID29070 ACC27226	Z.mexicana	No
121	MGB13	ID29071 ACC27227	Z.mexicana	No
122	MGB14	ID29072 ACC27228	Z.mexicana	No
123	MGB15	ID29073 ACC27229	Z.mexicana	No
124	MGB16	ID29074 ACC27230	Z.mexicana	No
125	MGB17	ID29075 ACC27231	Z.mexicana	No
126	MGB18	ID29076 ACC27232	Z.mexicana	No
127	MGB19	ID29077 ACC27233	Z.mexicana	No
128	MGB20	ID29078 ACC27234	Z.mexicana	No
129	MGB21	ID29079 ACC27235	Z.mexicana	No
130	MGB22	ID29080 ACC27236	Z.parviglumis	No
131	MGB23	ID29081 ACC27237	Z.parviglumis	No
132	MGB25	ID29083 ACC27239	Z.parviglumis	No
133	MGB26	ID29084 ACC27240	Z.parviglumis	No
134	MGB27	ID29085 ACC27241	Z.parviglumis	No
135	MGB28	ID29086 ACC27242	Z.parviglumis	No
136	MGB29	ID29087 ACC27243	Z.parviglumis	No
137	MGB30	ID29719 ACC27460	Z.parviglumis	No
138	MGB31	ID29720 ACC27461	Z.parviglumis	No
139	MGB32	ID29721 ACC27462	Z.parviglumis	No
140	MGB38	ID29727 ACC27468	Z.parviglumis	No
141	MGB39	ID29728 ACC27469	Z.parviglumis	No
142	MGB40	ID29729 ACC27470	Z.parviglumis	No
143	MGB41	ID29730 ACC27471	Z.mexicana	No
144	MGB42	ID29731 ACC27472	Z.parviglumis	No
145	MGB43	ID29732 ACC27473	Z.mexicana	No
146	MGB45	ID29734 ACC27475	Z.parviglumis	No
147	MGB46	ID29735 ACC27476	Z.parviglumis	No
148	MGB47	ID29736 ACC27477	Z.parviglumis	No
149	MGB49	ID29738 ACC27479	Z.parviglumis	No
150	MGB50	ID29739 ACC27480	Z.diploperenis	No
151	MGB51	ID29740 ACC27481	Z.parviglumis	No
152	MGB52	ID29741 ACC27482	Z.mexicana	No
153	MGB53	ID29742 ACC27483	Z.mexicana	No
154	MGB54	ID29743 ACC27484	Z.mexicana	No
155	TN03	ID29295 ACC27485 RBN-03	z.nicaraguensis	No
156	TN04	ID29296 ACC27486 RBN-04	z.nicaraguensis	No
157	TN06	ID29297 ACC27487 RBN-06	z.nicaraguensis	No
158	TN07	ID29298 ACC27488 RBN-07	z.nicaraguensis	No
159	TN08	ID29299 ACC27489 RBN-08	z.nicaraguensis	No
160	TN09	ID29300 ACC27490 RBN-09	z.nicaraguensis	No
161	TN10	ID29301 ACC27491 RBN-10	z.nicaraguensis	No
162	TN11	ID29302 ACC27492 RBN-11	z.nicaraguensis	No
163	TN12	ID29303 ACC27493 RBN-12	z.nicaraguensis	No
164	TN13	ID29304 ACC27494 RBN-13	z.nicaraguensis	No
165	TN14	ID29305 ACC27495 RBN-14	z.nicaraguensis	No
167	Zbalsas2	ID29740 ACC27481	Z.parviglumis	No
168	MGB63	29768	Z.mexicana	No
169	MGB64	29769	Z.mexicana	No
170	MGB65	29770	Z.mexicana	No
171	MGB66	29771	Z.mexicana	No
172	MGB67	29772	Z.mexicana	No
173	MGB69	29774	Z.parviglumis	No
174	MGB71	29776	Z.mexicana	No
175	MGB72	29777	Z.mexicana	No
176	MGB73	29778	Z.mexicana	No
177	MGB74	29779	Z.mexicana	No
178	MGB75	29780	Z.parviglumis	No
179	MGB78	29783	Z.parviglumis	No
180	MGB80	29785	Z.mexicana	No
181	MGB81	29786	Z.mexicana	No
182	MGB82	29787	Z.mexicana	No
183	MGB83	29788	Z.parviglumis	No
184	MGB86	29791	Z.parviglumis	No
185	MGB88	29793	Z.parviglumis	No
