# Supplementary material for: A helitron-induced RabGDIα variant causes quantitative recessive resistance to maize rough dwarf disease
Source: Nat Commun. 2020 Jan 24;11:495. doi: 10.1038/s41467-020-14372-3 (PMC6981192; doi:10.1038/s41467-020-14372-3)
Supplement: Supplementary file 11 — Supplementary Data 7 [file 41467_2020_14372_MOESM11_ESM.xlsx]

## Sheet: landrace
Supplementary Data 7. A survey of helitron TE insertion in a panel of 184 teosinte entries.
No	Original	Landrace	helitron insertion
1	CIMMYT_7254	SONO74	No
2	CIMMYT_27655	GUAT1164	No
3	CIMMYTMA-000002	MICHGP2	Yes
4	CIMMYTMA-000005	MICH200	No
5	CIMMYTMA-000102	OAXAGP5	No
6	CIMMYTMA-000120	OAXA17	No
7	CIMMYTMA-000145	MICH182	No
8	CIMMYTMA-000285	QUER42	No
9	CIMMYTMA-000404	CHIHGP11	No
10	CIMMYTMA-000407	CHIHGP16	No
11	CIMMYTMA-000411	TAMA37	No
12	CIMMYTMA-000413	TAMA30	No
13	CIMMYTMA-000415	TAMA21	No
14	CIMMYTMA-000416	TAMA8	No
15	CIMMYTMA-000421	TAMAGP4	No
16	CIMMYTMA-000424	SNLP70	No
17	CIMMYTMA-000425	SNLP19	No
18	CIMMYTMA-000426	SNLP24	No
19	CIMMYTMA-000428	SNLP46	No
20	CIMMYTMA-000429	SNLP58	No
21	CIMMYTMA-000434	SNLP111	No
22	CIMMYTMA-000435	SNLP105	No
23	CIMMYTMA-000438	SNLPGP6	No
24	CIMMYTMA-000440	SNLPGP9	No
25	CIMMYTMA-000441	SNLPGP10	No
26	CIMMYTMA-000443	SNLPGP12	No
27	CIMMYTMA-000444	SNLPGP15	No
28	CIMMYTMA-000447	COAH19	No
29	CIMMYTMA-000460	VERA141	No
30	CIMMYTMA-000466	VERA215	No
31	CIMMYTMA-000467	VERA225	No
32	CIMMYTMA-000471	VERA8	No
33	CIMMYTMA-000472	VERA39	No
34	CIMMYTMA-000475	VERA213	No
35	CIMMYTMA-000476	VERAGP6	No
36	CIMMYTMA-000480	VERAGP19	No
37	CIMMYTMA-000483	VERAGP23	No
38	CIMMYTMA-000484	VERAGP24	No
39	CIMMYTMA-000485	VERAGP25	No
40	CIMMYTMA-000486	VERAGP26	No
41	CIMMYTMA-000490	VERAGP34	No
42	CIMMYTMA-000500	CAMPGP5	No
43	CIMMYTMA-000530	NVOL5	No
44	CIMMYTMA-000535	NVOLGP5	No
45	CIMMYTMA-000547	QUER50	No
46	CIMMYTMA-000651	TAMA41	No
47	CIMMYTMA-000655	SNLP14	No
48	CIMMYTMA-000656	SNLP73	No
49	CIMMYTMA-000658	SNLP118	No
50	CIMMYTMA-000659	SNLP80	No
51	CIMMYTMA-000667	SNLPGP11	No
52	CIMMYTMA-000672	COAH50	No
53	CIMMYTMA-000682	VERA68	No
54	CIMMYTMA-000692	VERA210	No
55	CIMMYTMA-000695	VERA191	No
56	CIMMYTMA-000697	VERA197	No
57	CIMMYTMA-000698	VERA206	No
58	CIMMYTMA-000700	VERA221	No
59	CIMMYTMA-000701	VERA222	No
60	CIMMYTMA-000702	VERA228	No
61	CIMMYTMA-000707	VERA190	No
62	CIMMYTMA-000721	VERAGP51	No
63	CIMMYTMA-000746	CHIS61	No
64	CIMMYTMA-000752	CHIS57	No
65	CIMMYTMA-000799	CHISGP15	No
66	CIMMYTMA-001047	COMPUESTO CAPITEIN	No
67	CIMMYTMA-001057	VERA212	No
68	CIMMYTMA-001142	VERA143	No
69	CIMMYTMA-001232	AZTECATUXPENO	No
70	CIMMYTMA-001233	TUXPENOAMARILLO	No
71	CIMMYTMA-001493	DURA22	No
72	CIMMYTMA-001544	QUER51	No
73	CIMMYTMA-001589	PUEBGP34	No
74	CIMMYTMA-001749	TAMA28	No
75	CIMMYTMA-001754	COAH15	No
76	CIMMYTMA-001763	VERA149	No
77	CIMMYTMA-001882	COMPUESTO TUXPENO	No
78	CIMMYTMA-001909	SNLP104	No
79	CIMMYTMA-001919	HIDA46	No
80	CIMMYTMA-001923	PUEBGP63	No
81	CIMMYTMA-001927	HIDAGP5	No
82	CIMMYTMA-001928	HIDAGP7	No
83	CIMMYTMA-001938	SNLP99	No
84	CIMMYTMA-001947	NVOL10	No
85	CIMMYTMA-002131	COAH81	No
86	CIMMYTMA-002259	NVOL4	No
87	CIMMYTMA-002261	NVOL12	No
88	CIMMYTMA-002291	SNLP54	No
89	CIMMYTMA-002292	SNLP77	No
90	CIMMYTMA-002302	SNLP135	No
91	CIMMYTMA-002317	TAMA20	No
92	CIMMYTMA-002337	VERA91	No
93	CIMMYTMA-002536	OAXA9	No
94	CIMMYTMA-002540	SNLP56	No
95	CIMMYTMA-002544	TAMA32	No
96	CIMMYTMA-002545	TAMA36	No
97	CIMMYTMA-002547	VERA37	No
98	CIMMYTMA-002552	VERA122	No
99	CIMMYTMA-003229	VERA142	No
100	CIMMYTMA-003230	VERA144	No
101	CIMMYTMA-003231	VERA145	No
102	CIMMYTMA-003236	VERA153	No
103	CIMMYTMA-003237	VERA154	No
104	CIMMYTMA-003238	VERA155	No
105	CIMMYTMA-003246	VERA166	No
106	CIMMYTMA-003247	VERA167	No
107	CIMMYTMA-003253	VERA175	No
108	CIMMYTMA-003259	VERA188	No
109	CIMMYTMA-003260	VERA192	No
110	CIMMYTMA-003261	VERA193	No
111	CIMMYTMA-003263	VERA195	No
112	CIMMYTMA-003264	VERA198	No
113	CIMMYTMA-003268	VERA203	No
114	CIMMYTMA-003271	VERA207	No
115	CIMMYTMA-003272	VERA209	No
116	CIMMYTMA-003273	VERA211	No
117	CIMMYTMA-003275	VERA216	No
118	CIMMYTMA-003276	VERA217	No
119	CIMMYTMA-003279	VERA223	No
120	CIMMYTMA-003280	VERA224	No
121	CIMMYTMA-004022	TUXPENO VERACRUZANO	No
122	CIMMYTMA-005356	NVOL22	No
123	CIMMYTMA-005471	SNLP59	No
124	CIMMYTMA-005476	SNLP87	No
125	CIMMYTMA-005478	SNLP112	No
126	CIMMYTMA-005480	SNLP131	No
127	CIMMYTMA-005484	TAMA34	No
128	CIMMYTMA-005486	VERA23	No
129	CIMMYTMA-005682	SEMIDENTADOAMARSYNT1	Yes
130	CIMMYTMA-005700	TUXPENOCREMA1	No
131	CIMMYTMA-007019	JALI280	No
132	CIMMYTMA-007020	JALI281	No
133	CIMMYTMA-007024	JALI286	No
134	CIMMYTMA-007030	NAYA153	No
135	CIMMYTMA-007031	NAYA154	No
136	CIMMYTMA-007032	NAYA155	No
137	CIMMYTMA-007037	NAYA160	No
138	CIMMYTMA-007039	NAYA162	No
139	CIMMYTMA-007044	NAYA168	No
140	CIMMYTMA-007049	NAYA173	No
141	CIMMYTMA-007050	NAYA174	No
142	CIMMYTMA-007053	NAYA178	No
143	CIMMYTMA-007094	NAYA267	No
144	CIMMYTMA-007095	NAYA268	No
145	CIMMYTMA-007100	NAYA274	No
146	CIMMYTMA-007103	NAYA277	No
147	CIMMYTMA-007110	NAYA284	No
148	CIMMYTMA-007112	NAYA286	No
149	CIMMYTMA-007128	SINA21	No
150	CIMMYTMA-007138	SINA30	No
151	CIMMYTMA-007154	SINA48	No
152	CIMMYTMA-007177	SINA70	No
153	CIMMYTMA-007181	SINA74	No
154	CIMMYTMA-007189	SINA81	No
155	CIMMYTMA-007190	SINA82	No
156	CIMMYTMA-007193	SINA85	No
157	CIMMYTMA-007201	SINA95	No
158	CIMMYTMA-007212	SINA106	No
159	CIMMYTMA-007252	SONO72	No
160	CIMMYTMA-007920	ECUA674	No
161	CIMMYTMA-009126	PUEB80	No
162	CIMMYTMA-009156	NAYA148	No
163	CIMMYTMA-009168	CELEPAMC1	No
164	CIMMYTMA-009926	SNLP94	No
165	CIMMYTMA-010468	CHIS578	No
166	CIMMYTMA-010513	TAMA125	No
167	CIMMYTMA-013323	CHIS644	No
168	CIMMYTMA-013337	TAMA129	No
169	CIMMYTMA-013339	CHIH4	No
170	CIMMYTMA-013715	CHIS463	No
171	CIMMYTMA-014014	SNLP147	No
172	CIMMYTMA-014182	TUXP1	No
173	CIMMYTMA-011175	VENE692	No
174	CIMMYTMA-016179	CHIS572	No
175	CIMMYTMA-016216	TAMA131	No
176	CIMMYTMA-016267	NAYA210	No
177	CIMMYTMA-016284	CHIS432	No
178	CIMMYTMA-016285	CHIS635	No
179	CIMMYTMA-016286	CHIS743	No
180	CIMMYTMA-016311	MORE150	No
181	CIMMYTMA-016416	SNLP151	No
182	CIMMYTMA-017835	HIDA31	No
183	CIMMYTMA-017896	SNLP28	No
184	CIMMYTMA-017900	SNLP38	No
185	CIMMYTMA-017912	SINA152	No
186	CIMMYTMA-017932	TAMA15	No
187	CIMMYTMA-017933	TAMA17	No
188	CIMMYTMA-017954	VERA67	No
189	CIMMYTMA-018565	SNLP153	No
190	CIMMYTMA-018567	SNLP156	No
191	CIMMYTMA-018837	CHIS314	No
192	CIMMYTMA-018843	CHIS356	No
193	CIMMYTMA-018844	CHIS357	No
194	CIMMYTMA-018878	MORE130	No
195	CIMMYTMA-018906	SNLP52	No
196	CIMMYTMA-018907	SNLP66	No
197	CIMMYTMA-018909	SNLP69	No
198	CIMMYTMA-018920	TAMA61	No
199	CIMMYTMA-018926	VERA234	No
200	CIMMYTMA-019838	JALI482	No
201	CIMMYTMA-019858	JALI504	No
202	CIMMYTMA-019938	JALI481	No
203	CIMMYTMA-019956	SNLP158	No
204	CIMMYTMA-019958	MORE111	No
205	CIMMYTMA-020401	VERA240	No
206	CIMMYTMA-020412	VERA251	No
207	CIMMYTMA-020443	CHIS362	No
208	CIMMYTMA-020446	SNLP81	No
209	CIMMYTMA-020337	TAMA65	No
210	CIMMYTMA-020348	CHIS373	No
211	CIMMYTMA-021364	CHIS407	No
212	CIMMYTMA-023159	CHIS419B	No
213	CIMMYTMA-023164	CHIS457	No
214	CIMMYTMA-023165	CHIS455	No
215	CIMMYTMA-023166	CHIS437	No
216	CIMMYTMA-023174	CHIS441	No
217	CIMMYTMA-023175	CHIS426	No
218	CIMMYTMA-023188	CHIS366	No
219	CIMMYTMA-023203	CHIS423	No
220	CIMMYTMA-023209	CHIS453	No
221	CIMMYTMA-023210	SNLP102	No
222	CIMMYTMA-023218	CHIS422	No
223	CIMMYTMA-023244	VERA262	No
224	CIMMYTMA-023246	VERA271	No
225	CIMMYTMA-023267	CHIS431	No
226	CIMMYTMA-023272	CHIS416	No
227	CIMMYTMA-023273	CHIS411	No
228	CIMMYTMA-023277	CHIS412	No
229	CIMMYTMA-023636	MORE151	No
230	CIMMYTMA-023640	SNLP160	No
231	CIMMYTMA-023642	SNLP202	No
232	CIMMYTMA-023666	PUEB873	No
233	CIMMYTMA-023677	SNLP145	No
234	CIMMYTMA-023723	MORE148	No
235	CIMMYTMA-024287	CHIS634	No
236	CIMMYTMA-024288	CHIS488	No
237	CIMMYTMA-024289	CHIS779	No
238	CIMMYTMA-024296	CHIS515	No
239	CIMMYTMA-024297	CHIS725	No
240	CIMMYTMA-024307	CHIS471	No
241	CIMMYTMA-024317	CHIS506	No
242	CIMMYTMA-024318	VERA263	No
243	CIMMYTMA-024352	CHIS563	No
244	CIMMYTMA-024361	CHIS500	No
245	CIMMYTMA-024364	CHIS484	No
246	CIMMYTMA-024388	CHIS424	No
247	CIMMYTMA-024751	TAMA102	No
248	CIMMYTMA-024957	TAMA98	No
249	CIMMYTMA-024962	NAYA245	No
250	CIMMYTMA-024981	CHIS544	No
251	CIMMYTMA-024985	TABA14	No
252	CIMMYTMA-025003	CHIS474	No
253	CIMMYTMA-025011	VERA287	No
254	CIMMYTMA-025038	CHIS535	No
255	CIMMYTMA-025078	VERA413	No
256	CIMMYTMA-025093	VERA577	No
257	CIMMYTMA-025253	DURA97	No
258	CIMMYTMA-025255	SNLP203	No
259	CIMMYTMA-025300	SNLP200	No
260	CIMMYTMA-024023	TAMA135	No
261	CIMMYTMA-024001	SNLP51	No
262	CIMMYTMA-025778	CHIS667	No
263	CIMMYTMA-025780	CHIS591	No
264	CIMMYTMA-025794	CHIS593	No
265	CIMMYTMA-025796	QROO94	No
266	CIMMYTMA-025799	CHIS587	No
267	CIMMYTMA-025806	TAMA99	No
268	CIMMYTMA-025832	CHIS585	No
269	CIMMYTMA-025842	VERA657	No
270	CIMMYTMA-018343	CHIS788	No
271	CIMMYTMA-027517	GUAT1009	No
272	CIMMYTMA-027538	GUAT1030	No
273	CIMMYTMA-027554	GUAT1046	No
274	CIMMYTMA-027601	GUAT1096	No
275	CIMMYTMA-027602	GUAT1098	No
276	CIMMYTMA-027603	GUAT1099	No
277	CIMMYTMA-027604	GUAT1100	No
278	CIMMYTMA-027643	GUAT1150	No
279	CIMMYTMA-027648	GUAT1155	No
280	CIMMYTMA-027651	GUAT1160	No
281	CIMMYTMA-027652	GUAT1161	No
282	CIMMYTMA-027656	GUAT1165	No
283	CIMMYTMA-027657	GUAT1166	No
284	CIMMYTMA-027658	GUAT1167	No
285	CIMMYTMA-027659	GUAT1168	No
286	CIMMYTMA-027663	GUAT1172	No
287	CIMMYTMA-027665	GUAT1174	No
288	CIMMYTMA-027666	GUAT1175	No
289	CIMMYTMA-027668	GUAT1177	No
290	CIMMYTMA-027671	GUAT1180	No
291	CIMMYTMA-029364	HIDA295	No
292	CIMMYTMA-029382	HIDA313	No
293	CIMMYTMA-029384	HIDA315	No
294	CIMMYTMA-029418	SNLP291	No
295	CIMMYTMA-029421	SNLP294	No
296	CIMMYTMA-029427	SNLP300	No
297	CIMMYTMA-029429	SNLP302	No
298	CIMMYTMA-029449	SNLP323	No
299	CIMMYTMA-029450	SNLP324	No
300	CIMMYTMA-029460	SNLP334	No
301	CIMMYTMA-029485	SNLP359	No
302	CIMMYTMA-029489	SNLP363	No
303	CIMMYTMA-029495	SNLP369	No
304	CIMMYTMA-029498	SNLP372	No
305	CIMMYTMA-029501	VERA745	No
306	CIMMYTMA-029506	VERA750	No
307	YHN1	AMES14282	No
308	YHN1	AMES14282	No
309	YHN2	NSL6831	No
310	YHN2	NSL6831	No
311	YHN3	PI217404	No
312	YHN3	PI217404	No
313	YHN4	PI221831	No
314	YHN4	PI221831	No
315	YHN5	PI340873	No
316	YHN5	PI340873	No
317	YHN6	PI414177	No
318	YHN6	PI414177	No
319	YHN7	PI430456	No
320	YHN7	PI430456	No
321	YHN8	PI485156	No
322	YHN8	PI485156	No
323	YHN9	PI485156	No
324	YHN9	PI485156	No
325	12YXB0093-1	A188	No
326	12YXB0093-1	A188	No
327	YHN11	PI553061	No
328	YHN11	PI553061	No
329	YHN12	PI553064	No
330	YHN12	PI553064	No
331	YHN13	PI571426	No
332	YHN13	PI571426	No
333	12YXB0093-1	A188	No
334	12YXB0093-1	A188	No
335	YHN24	PI629227	No
336	YHN24	PI629227	No
