# Supplementary material for: A helitron-induced RabGDIα variant causes quantitative recessive resistance to maize rough dwarf disease
Source: Nat Commun. 2020 Jan 24;11:495. doi: 10.1038/s41467-020-14372-3 (PMC6981192; doi:10.1038/s41467-020-14372-3)
Supplement: Supplementary file 12 — Supplementary Data 8 [file 41467_2020_14372_MOESM12_ESM.xlsx]

## Sheet: DSI of inbred lines
Supplementary Data 8. Evaluation of MRDD resistance of 186 inbred lines.
ID	Lines	helitron insertion	2013, Jining	2014, Jining	2014, Taian	2015, Kaifeng
1	X178	Yes	0	0	4.16667	0
2	268	Yes	NA	2.27273	1.31579	100
3	501	Yes	NA	4.41176	1.66667	80.8824
4	1323	Yes	NA	0	0	NA
5	Q105	Yes	34.0909	7.69231	2.27273	93.75
6	7381	Yes	NA	4.16667	8.92857	57.1429
7	CP342	Yes	NA	5	5	100
8	0B01	Yes	38.8889	0	NA	100
9	835a	Yes	NA	26.9231	6.94444	100
10	CIMBL111	Yes	NA	12.5	1.38889	80
11	CL313	Yes	27.5	0	1.38889	62.5
12	CML304	Yes	NA	4.54545	1.47059	100
13	CML51	Yes	NA	17.8571	0	100
14	D863F	Yes	NA	0	0	57.1429
15	Dan360	Yes	25	0	1.66667	100
16	FCD0602	Yes	50	0	7.8125	100
17	K23	Yes	17.1875	0	0	25
18	Liao138	Yes	NA	11.1111	11.3636	100
19	NF95	Yes	69.6429	4.54545	0	65.9091
20	P138	Yes	9.375	9.61538	16.6667	76.4706
21	Q318	Yes	12.5	5	1.5625	64.2857
22	T57	Yes	45	20	27.7778	100
23	T877	Yes	NA	5	8.33333	100
24	XZ698	Yes	NA	10.9375	11.6667	85
25	ZZ01	Yes	NA	21.6667	5	96.4286
26	Bai178	Yes	8.33333	8.33333	6.25	100
27	Feng16	Yes	29.1667	6.25	1.92308	73.2143
28	804	Yes	NA	9.09091	20.4545	100
29	Jiekangcu	Yes	0	0	0	31.25
30	Jinhuang96B	Yes	NA	13.3333	13.8889	100
31	Shen137	Yes	40.3846	7.8125	1.66667	68.1818
32	Xingkang36	Yes	15.9091	5	7.69231	75
33	Zhongjiangyu703	Yes	NA	0	3.84615	62.5
34	122	No	NA	2.27273	0	70.8333
35	177	No	63.6364	12.5	8.82353	89.5833
36	835	No	NA	2.08333	11.5385	100
37	910	No	NA	20	21.875	100
38	3411	No	88.4615	27.7778	5.76923	100
39	5034	No	NA	NA	NA	NA
40	5237	No	83.3333	12.5	30	100
41	9782	No	44.6429	3.125	31.25	100
42	32509	No	NA	10.7143	10.9375	100
43	0B02	No	6.25	0	0	44.2308
44	4F1	No	40	11.6667	32.5	95.8333
45	698-3	No	NA	15.3846	7.14286	100
46	785-1	No	NA	7.14286	0	92.8571
47	787-4	No	NA	0	13.2353	100
48	968-3L	No	NA	10	5.76923	93.75
49	A12-8	No	3.57143	1.78571	0	100
50	A619	No	68.3333	0	29.1667	100
51	Qun94	No	NA	8.33333	0	100
52	Ae-15	No	29.1667	0	10	61.1111
53	B11	No	NA	6.25	0	100
54	B110	No	85.7143	3.125	41.0714	100
55	BM	No	47.2222	13.8889	7.5	62.5
56	By4839	No	76.7857	10.9375	9.09091	100
57	By4944	No	53.5714	7.69231	0	85
58	By813	No	47.2222	41.0714	22.2222	100
59	By843	No	59.375	0	30.8824	100
60	BZN	No	40.625	20	23.4375	100
61	ca339	No	NA	31.25	9.61538	100
62	CIMBL102	No	53.5714	14.5833	11.3636	100
63	CIMBL110	No	0	0	0	100
64	CIMBL114	No	40	1.78571	5	100
65	CIMBL117	No	56.8182	12.5	2.5	100
66	CIMBL123	No	75	8.33333	15.625	95
67	CIMBL124	No	70.8333	5.35714	21.4286	96.4286
68	CIMBL144	No	66.6667	8.33333	4.16667	100
69	CIMBL148	No	50	10	NA	NA
70	CIMBL149	No	83.3333	22.9167	23.0769	100
71	CIMBL16	No	71.1538	0	34.2105	100
72	CIMBL29	No	17.8571	0	14.2857	100
73	CIMBL31	No	5	6.81818	7.69231	100
74	CIMBL39	No	26.9231	8.33333	0	100
75	CIMBL5	No	27.5	3.57143	5	100
76	CIMBL58	No	63.2353	11.6667	15	100
77	CIMBL65	No	43.75	13.3333	5.76923	96.875
78	CIMBL82	No	NA	8.92857	28.5714	100
79	CIMBL88	No	58.3333	5	8.33333	87.5
80	CIMBL91	No	46.875	5	16.0714	100
81	CIMBL93	No	50	5	16.6667	100
82	CL1165	No	NA	6.25	NA	NA
83	CL1401	No	20.3125	4.54545	0	78.125
84	CML113	No	50	8.33333	4.16667	92.3077
85	CML148	No	NA	NA	3.84615	97.5
86	CML162	No	62.5	15	25	100
87	CML165	No	90.3846	18.75	25	100
88	CML166	No	NA	0	0	100
89	CML170	No	72.2222	14.7059	23.4375	100
90	CML20	No	13.8889	10	5.55556	100
91	CML228	No	72.9167	0	8.33333	100
92	CML286	No	NA	3.33333	40	100
93	CML305	No	38.8889	3.84615	10.4167	90
94	CML31	No	58.3333	8.33333	0	100
95	CML428	No	7.69231	25	0	57.6923
96	CML471	No	NA	19.4444	32.6923	100
97	CML493	No	20.4545	15.625	27.2727	100
98	CML50	No	46.4286	31.8182	11.6667	83.9286
99	Dan3130	No	77.2727	16.6667	12.5	100
100	Dan599	No	NA	0	9.72222	90
101	DE.EX	No	50	10.7143	19.2308	100
102	DH29	No	NA	20.8333	36.1111	100
103	DZ27	No	80.5556	0	0	93.75
104	F7	No	15	NA	9.61538	100
105	FAP1360A	No	10.7143	0	3.33333	100
106	GEMS11	No	73.3333	11.1111	7.5	100
107	GEMS12	No	73.3333	7.35294	18.75	100
108	GEMS13	No	72.9167	33.3333	22.2222	100
109	GEMS14	No	59.375	18.1818	27.5	100
110	GEMS15	No	50	8.33333	42.1875	100
111	GEMS16	No	85.4167	21.6667	11.5385	100
112	GEMS17	No	NA	13.3333	41.1765	100
113	GEMS18	No	42.8571	9.375	27.7778	100
114	GEMS20	No	81.25	3.84615	21.875	100
115	GEMS21	No	87.5	33.3333	33.9286	100
116	GEMS23	No	73.3333	7.14286	27.2727	100
117	GEMS28	No	NA	5.55556	28.5714	100
118	GEMS41	No	NA	15.3846	43.1818	100
119	GEMS47	No	65	0	8.33333	100
120	GEMS48	No	NA	17.1875	18.0556	100
121	GEMS50	No	79.1667	14.0625	13.3333	100
122	GEMS51	No	35	1.66667	25	100
123	GEMS52	No	39.2857	NA	NA	NA
124	GEMS55	No	75	0	21.4286	100
125	GEMS57	No	NA	16.0714	31.25	100
126	GEMS59	No	16.6667	14.0625	5.35714	100
127	GEMS6	No	65	37.5	37.5	100
128	GEMS62	No	46.875	10	31.25	100
129	GEMS65	No	NA	8.92857	26.4706	100
130	GEMS9	No	86.3636	8.33333	23.5294	100
131	GY1032	No	NA	4.54545	NA	100
132	Gy386	No	53.125	12.5	15	100
133	GY386B	No	67.6471	10.4167	16.6667	100
134	IRF291	No	NA	1.5625	4.16667	100
135	IRF314	No	51.9231	28.8462	12.5	100
136	J4112	No	86.1111	5.55556	38.8889	100
137	JH12A-521-199	No	7.5	0	1.92308	100
138	JH59	No	80	17.5	25	100
139	Ji846	No	NA	0	5.55556	100
140	lai317	No	NA	0	0	78.5714
141	Liao5114	No	58.3333	14.2857	58.3333	100
142	LK11	No	66.6667	20	11.1111	100
143	LN287	No	13.8889	0	0	47.2222
144	NT409	No	70.8333	NA	9.61538	93.75
145	Qi319	No	41.6667	0	0	92.8571
146	Reid	No	NA	3.57143	10	100
147	Ry684	No	87.5	0	17.6471	100
148	Ry729	No	67.8571	15.7895	22.5	100
149	SW92E114	No	25	30	9.61538	100
150	Sy1128	No	37.5	0	37.5	100
151	Tie7922	No	87.5	0	13.3333	100
152	U8112	No	67.8571	16.6667	17.8571	100
153	w22	No	56.25	7.35294	4.41176	100
154	Y1792	No	NA	6.25	12.5	100
155	Y5410	No	17.3077	9.72222	0	86.1111
156	Ye478	No	75	12.5	31.6667	100
157	Yu374	No	NA	8.92857	6.25	100
158	ZaC546	No	84.0909	2.77778	41.0714	100
159	ZCW-3	No	22.2222	0	2.5	80
160	ZH68	No	NA	3.57143	31.6667	100
161	Zheng29	No	46.4286	12.5	25	100
162	Zheng30	No	65	6.66667	15	97.5
163	Zhi41	No	NA	2.5	3.125	100
164	Zhong69	No	NA	15.9091	10	95.8333
165	ZZ03	No	54.5455	45.6522	32.1429	96.4286
166	Chuan2A	No	NA	3.33333	2.94118	61.3636
167	Chuan321	No	NA	17.1875	0	92.8571
168	Danyu86F	No	68.75	1.92308	2.94118	94.4444
169	Duohuang29	No	NA	5.26316	0	90.625
170	Feixian	No	45.8333	13.8889	1.5625	82.1429
171	Feng10	No	3.84615	8.33333	5.55556	55.5556
172	Hai9-21	No	NA	10	NA	100
173	Han21	No	NA	0	12.5	75
174	Han21L	No	NA	8.33333	4.54545	100
175	Han23	No	NA	27.5	31.8182	100
176	HuangC	No	87.5	NA	11.5385	100
177	Huangye4	No	NA	7.14286	10.5263	100
178	Huangzao4	No	NA	15	6.66667	100
179	71	No	NA	0	6.25	100
180	97	No	NA	15	0	96.875
181	114	No	NA	0	0	100
182	202	No	NA	20.8333	35.7143	100
183	219	No	NA	10	25	100
184	Liaobai371	No	NA	44.4444	53.125	100
185	Pin1p6co	No	NA	2.27273	5.76923	100
186	Zhonghuang68	No	NA	13.6364	8.33333	100
NA: phenotype not available
