# Supplementary material for: A helitron-induced RabGDIα variant causes quantitative recessive resistance to maize rough dwarf disease
Source: Nat Commun. 2020 Jan 24;11:495. doi: 10.1038/s41467-020-14372-3 (PMC6981192; doi:10.1038/s41467-020-14372-3)
Supplement: Supplementary file 13 — Source Data [file 41467_2020_14372_MOESM13_ESM.zip]

Archive with 26 entries (26 files):
- Figure 2c.xlsx
- Figure 2d.xlsx
- Figure 2e.pptx
- Figure 3b.xlsx
- Figure 3c.xlsx
- Figure 4a.pptx
- Figure 5a-d.pptx
- Supplementary Figure 1b.xlsx
- Supplementary Figure 2a-d.xlsx
- Supplementary Figure 3a-d.xlsx
- Supplementary Figure 7d.xlsx
- Supplementary Figure 7e.xlsx
- Supplementary Figure 7f.pptx
- Supplementary Figure 8d.xlsx
- supplementary Figure 8e.pptx
- Supplementary Figure 9d.xlsx
- Supplementary Figure 9e.pptx
- Supplementary Figure 9i.xlsx
- Supplementary Figure 9j.pptx
- Supplementary Figure 10b.xlsx
- Supplementary Figure 10c.xlsx
- Supplementary Figure 10f.xlsx
- Supplementary Figure 10g.xlsx
- Supplementary Figure 11b.pptx
- Supplementary Figure 15b.xlsx
- Figure 2b, 3a, 4b-e, 5e-g, Supplementary Figure 4b, 7b-c, 8b-c, 9b-c, 9g-h, 11a, 11c,16b.docx
