# Supplementary material for: A helitron-induced RabGDIα variant causes quantitative recessive resistance to maize rough dwarf disease
Source: Nat Commun. 2020 Jan 24;11:495. doi: 10.1038/s41467-020-14372-3 (PMC6981192; doi:10.1038/s41467-020-14372-3)
Supplement: Supplementary file 13 — Source Data [file 41467_2020_14372_MOESM13_ESM.zip › Figure 2c.xlsx]

## Sheet:  Figure 2c
The source data of Figure 2c
			plant1	plant2	plant3	plant4	plant5	plant6	plant7	plant8	plant9	plant10	plant11	plant12	plant13	plant14	plant15	plant16	plant17	plant18	plant19	plant20	plant21	plant22	plant23	plant24	plant25	plant26	plant27	plant28	plant29	plant30	plant31	plant32	plant33	plant34	plant35	plant36	plant37	plant38	plant39	plant40	plant41	plant42	plant43	plant44	plant45	plant46	plant47
Beijing-BD 2019	C-1	Non-transgenic	0.25	0	1	0.75	0	0.25	1	0.75	0.5	1	0.25	0.25	0	0.25	0.75	1	0.75	0	0.25	0.25	1	1	1	0.5	0.75	0.5	1	0.75	0	0.25	0	1	1	0	0.25	0.25	0.25	0.25	0.25	0	0.25	0.5	0.25	0.5	0	0.25	0.25
		Transgenic	1	0.75	0	1	0.25	0	0.25	1	0	0.25	0.5	1	1	1	1	1	0	1	0.25	1	0.25	0	1	0.25	0.25	0.25	1	0.5	1	0	1	0	0.75	1	1	0.25	0	1	0	0.25	0	0.25	1	0.75
	C-2	Non-transgenic	0.5	0	0	0.25	0.5	0.5	0.25	0.75	0.5	0.75	0.75	0.25	0.25	0.75	0.75	0.5	0.25	0.5	0.25
		Transgenic	0.5	0.25	1	1	1	0.25	0.75	0.5	0.25	0.25	1	1	0.5	1	1	0	0.75	0.25	1	0.75	0	1	1	0.75	1	1	1	1	1	1	0	1	1	0
	C-4	Non-transgenic	0.25	0.25	0.25	0.25	0	0	0.5	0.25	0.25	0.25	0.25	0.5	0.25	0.25	0	0.25	0	0	0.25	0.25	0.25	0.25	0.5	0.25	0.25	0.25	0.5	0.25	0.25	0.25	0.25	0.25	0.5	0.25	0.25	0.25	0.75	0.25	0.5	0.25	0.5	0.25	1	1	0.25	0.25	0.75
		Transgenic	1	1	0.5	0.25	1	1	0.5	0	1	0.75	0.25	0.25	0.75	1	0.25	1	1	0.5	1	0	1	0.25	0.5	0.5	1	1	0.75	1	0.25	1	0.25	0.75	0.5	1	0.75	1	1	0	1	0.25	0.25	0.25	0.25	0.25	0.25	0.5	1
			plant1	plant2	plant3	plant4	plant5	plant6	plant7	plant8	plant9	plant10	plant11	plant12	plant13	plant14	plant15	plant16	plant17	plant18	plant19	plant20	plant21	plant22	plant23	plant24	plant25	plant26	plant27	plant28	plant29	plant30	plant31	plant32	plant33	plant34	plant35	plant36	plant37	plant38	plant39	plant40	plant41	plant42	plant43	plant44	plant45	plant46	plant47
Beijing-NJ-1 2019	C-1	Non-transgenic	0.75	0.25	0.75	0.25	0.75	1	0.5	0.75	0.75	0.5	0.75	0.5	0.25	0	1	1	0.75	1	1	0	0.25	0.25	0.25	0.25	0.25	0	0.5	0.5	0.25	0	0	0.25	0.25	0.5	0.25	0.25	0	0	0.5	0	0	0.25	0	0.5	1	0	0
		Transgenic	1	0.75	1	0.75	1	1	0.25	1	0	0	0.75	0	0.75	1	1	0.25	1	0.75	0.5	1	0	0.25	0	0.25	0.5	0.25	0.5	0	0.75	0.5	0.5	0.5	1	0.75	1	0.25	0.75	1	0.25	0.75	0.5	1	0.5	1
	C-2	Non-transgenic	0.25	0	0.25	0.25	0	0.25	0.25	0.5	0.25	0.5	0	0	0	0	0.25	0.25	0.25	0	0.25	0.25	0.25	0.25	0	0.5	0	0.25	0	0.5	0.5	0.25	0.25	0	0	0.25	0.25	0.25	0.25	0.25	0.25	0	0.25	0	0.25	0.25	0.25	0	0.25
		Transgenic	0.25	0.25	0.25	0.5	0.25	1	1	0.5	0.5	0.75	0.75	0.75	1	1	1	1	1	1	1	0.75	0.25	0.5	1	0.5	1	0.25	1	0	0.75	0.75	0.25	0.75	0.5	0.5	0.25	1	0.25	0.25	1	1	0.75	0.75	0.75	0.25	0.75	0	1
	C-3	Non-transgenic	0.5	0.5	0.5	0.25	0	0.25	0.5	0.25	1	0.5	0.25	0.5	1
		Transgenic	0.75	0.5	1	0.5
	C-4	Non-transgenic	0	0.5	1	0	0.5	0.25	0.25	0.25	0.5	0.25	0.25	0	0	0.25	0	0.25	0.25	0	0.5	0.25	0.25	0	0.5	0	0.25	0.25	0	0.25	1	0.25	0.25	0.25	0	0.25	0.25	0	0	0.25	0	0.25	0.25	0.5	0	0.25	0.75	0.5	0
		Transgenic	0.5	0.75	1	0.5	0.75	0	0.5	1	1	1	1	0.75	1	1	0.75	0.5	0.25	0.25	0.25	0	0.25	0.75	0.25	0	1	1	1	0	0.25	0	0	0.75	0.5	1	0.75	1	0.5	0.5	1	0.5	0.75	1	1	0.5	0.75	1	1
			plant1	plant2	plant3	plant4	plant5	plant6	plant7	plant8	plant9	plant10	plant11	plant12	plant13	plant14	plant15	plant16	plant17	plant18	plant19	plant20	plant21	plant22	plant23	plant24	plant25	plant26	plant27	plant28	plant29	plant30	plant31	plant32	plant33	plant34	plant35	plant36	plant37	plant38	plant39	plant40	plant41	plant42	plant43	plant44	plant45	plant46	plant47
Beijing-NJ-2 2019	C-1	Non-transgenic	0.75	0	0	0	0.5	0.5	0	1	1	0	0.5	0	0.25	1	0.5	0.25	0.5	1	1	0.5	0.5	0.5	0.5	0.5	1	0.75	0.5	0.75	0.25	0.25	0	0.25	0	0.75	0	0.25	0.5	0	0.5	0.5	0.5	0.5	0	0.5	0	0.75	1
		Transgenic	1	1	1	1	1	1	1	1	1	1	0.5	1	0.75	0	1	0.5	0.75	1	1	1	1	1	1	1	0.5	0.25	1	0.75	1	1	1	1	1	1	1	1	1	1	1	1	1	1	1	1	1	0.75	1
	C-4	Non-transgenic	0	0.25	0.25	0.5	0.5	1	0.5	0.5	0	0.75	0.25	0	0	0	1	0	0.5	0.75	0	0.25	0	0.75	1	0.5	0.5	0.5	0.5	0.5	0.5	1	0.5	0.5	0.25	0.75	0.25	0.25	0	0.25	0.5	1	0.5	0.5	0.25	0	0.75	0.75	0.5
		Transgenic	1	0.75	1	0.5	1	1	0.75	0.75	0.5	0.25	1	1	0.75	1	0	1	0.5	0.5	0.5	0.75	1	1	1	1	1	0.75	1	1	1	1	1	1	1	1	1	1	1	1	1	1	1	1	1	1
[truncated: 146 more columns]
