# Supplementary material for: A helitron-induced RabGDIα variant causes quantitative recessive resistance to maize rough dwarf disease
Source: Nat Commun. 2020 Jan 24;11:495. doi: 10.1038/s41467-020-14372-3 (PMC6981192; doi:10.1038/s41467-020-14372-3)
Supplement: Supplementary file 13 — Source Data [file 41467_2020_14372_MOESM13_ESM.zip › Figure 2d.xlsx]

## Sheet: Figure 2e
The source data of Figure 2e			sample1	sample2	sample3
Bejing-BD 2019	C-1	Non-transgenic	0.877384	0.966808	0.632239
		Transgenic	3.61902	3.32574	3.56083
	C-2	Non-transgenic	1.67773	1.21284	2.02769
		Transgenic	4.01853	3.85038	3.88484
	C-4	Non-transgenic	1.83418	0.213188	0.0236517
		Transgenic	4.09138	3.57773	3.7754
			sample1	sample2	sample3
Bejing-NJ-1 2019	C-1	Non-transgenic	1.12749	0.42828	0.107725
		Transgenic	3.71262	3.45856	3.64571
	C-3	Non-transgenic	2.33238	2.36644	2.39255
		Transgenic	3.86883	3.83811	3.81715
	C-2	Non-transgenic	0.19785	0.550854	0.562854
		Transgenic	3.75176	3.65868	3.59224
	C-4	Non-transgenic	0.0420449	0.107725	0.166787
Bejing-NJ-2 2019		Transgenic	3.37248	3.33582	3.37509
			sample1	sample2	sample3
	C-1	Non-transgenic	1.85341	2.14681	2.24478
		Transgenic	4.21581	4.14221	4.19903
	C-4	Non-transgenic	2.14012	2.36349	2.51715
		Transgenic	4.32953	4.30904	4.11319
