# Supplementary material for: A helitron-induced RabGDIα variant causes quantitative recessive resistance to maize rough dwarf disease
Source: Nat Commun. 2020 Jan 24;11:495. doi: 10.1038/s41467-020-14372-3 (PMC6981192; doi:10.1038/s41467-020-14372-3)
Supplement: Supplementary file 13 — Source Data [file 41467_2020_14372_MOESM13_ESM.zip › Figure 3b.xlsx]

## Sheet: Figure 3b
The source data of Figure 3b
		sample1	sample2	sample3	sample4
2d	NIL-S control	0.513821	0.991443	1.54194	0.906553
	NIL-S inoculated	0.624628	1.05416	1.44545	1.23028
	NIL-R control	1.31628	0.678045	0.587219	1.96887
	NIL-R inoculated	0.536519	1.98677	0.762249	1.15535
		sample1	sample2	sample3	sample4
4d	NIL-S control	0.721493	1.70732	0.728329
	NIL-S inoculated	1.32209	0.875424	0.966296	1.77117
	NIL-R control	0.43707	1.01056	1.98816
	NIL-R inoculated	0.965624	0.426721	0.449154	2.48825
		sample1	sample2	sample3	sample4
8d	NIL-S control	0.997779	1.28344	0.754153
	NIL-S inoculated	0.880573	0.742664	1.9135	0.781346
	NIL-R control	0.670611	1.41814	0.966587
	NIL-R inoculated	1.35464	1.01757	1.12514
		sample1	sample2	sample3
16d	NIL-S control	1.27685	1.01202	1.51649
	NIL-S inoculated	1.30194	1.78143	1.35533
	NIL-R control	1.9369	1.49626	1.24474
	NIL-R inoculated	1.0781	1.67227	1.13631
		sample1	sample2	sample3	sample4
32d	NIL-S control	1.43648	1.72511	1.61334
	NIL-S inoculated	1.29723	1.7313	1.29144
	NIL-R control	1.06422	1.93243	2.08634
	NIL-R inoculated	1.38625	1.39215	1.40658	1.64715
		sample1	sample2	sample3	sample4
58d	NIL-S control	1.18042	2.05044	3.65767
	NIL-S inoculated	0.846992	3.07874	2.44076
	NIL-R control	3.10027	2.46923	1.82855	1.75142
	NIL-R inoculated	2.33755	2.88452	2.64207
