# Supplementary material for: A helitron-induced RabGDIα variant causes quantitative recessive resistance to maize rough dwarf disease
Source: Nat Commun. 2020 Jan 24;11:495. doi: 10.1038/s41467-020-14372-3 (PMC6981192; doi:10.1038/s41467-020-14372-3)
Supplement: Supplementary file 13 — Source Data [file 41467_2020_14372_MOESM13_ESM.zip › Figure 3c.xlsx]

## Sheet: Figure 3c
The source data of Figure 3c
		sample1	sample2	sample3	sample4
2d	NIL-S inoculated	0.052344	0.0983567	0.0572797	0.14202
	NIL-R inoculated	0.163095	0.179089	0.144461	0.167096
		sample1	sample2	sample3	sample4
4d	NIL-S inoculated	1.17298	1.42536	1.16581	1.05068
	NIL-R inoculated	1.17691	0.549046	0.72951	1.31494
		sample1	sample2	sample3	sample4
8d	NIL-S inoculated	1.86823	1.4456	1.6377	1.51237
	NIL-R inoculated	1.22032	1.17553	1.13074
		sample1	sample2	sample3
16d	NIL-S inoculated	10.1611	10.6969	13.4756
	NIL-R inoculated	1.79289	1.5934	1.61034
		sample1	sample2	sample3	sample4
32d	NIL-S inoculated	72.8825	83.72	77.3617
	NIL-R inoculated	1.82183	3.36398	3.29475	4.19936
		sample1	sample2	sample3	sample4
58d	NIL-S inoculated	777.84	725.751	691.378
	NIL-R inoculated	2.8301	1.63299	7.30675
