# Supplementary material for: A helitron-induced RabGDIα variant causes quantitative recessive resistance to maize rough dwarf disease
Source: Nat Commun. 2020 Jan 24;11:495. doi: 10.1038/s41467-020-14372-3 (PMC6981192; doi:10.1038/s41467-020-14372-3)
Supplement: Supplementary file 13 — Source Data [file 41467_2020_14372_MOESM13_ESM.zip › Supplementary Figure 1b.xlsx]

## Sheet: Supplementary Figure 1b
The source data of Supplementary Figure 1b
	sample1	sample2	sample3	sample4	sample5	sample6	sample7	sample8	sample9	sample10	sample11	sample12	sample13	sample14	sample15	sample16	sample17	sample18	sample19	sample20	sample21	sample22	sample23	sample24	sample25	sample26	sample27	sample28	sample29	sample30	sample31	sample32	sample33	sample34	sample35	sample36	sample37	sample38	sample39	sample40	sample41	sample42	sample43	sample44	sample45
NIL-S	55.6941	55.5179	55.3602	55.643	52.1546	48.9164	45.4239	51.0015	45.082	41.5924	47.6707	39.856	41.4123	39.522	43.8034	39.9211	39.5929	38.0968	38.0973	39.1791	49.0595	55.6858	55.841	45.0637	46.9993	45.114	39.4547	44.9698	47.3188	43.134	52.3436	49.5843	52.3436	55.1199	52.2509
NIL-R	75.4901	83.0391	92.9194	75.8466	83.2352	72.3715	77.5847	72.8278	66.7888	78.7317	87.1186	73.5519	80.1437	68.1943	73.6545	52.3697	52.3777	63.3091	54.7449	52.6177	70.383	78.2597	79.3649	74.613	70.4748	97.5275	97.0602	106.023	96.9725	97.1822	74.5487	70.4078	77.8298	79.0472	74.3391	97.1074	78.7164	74.4052	83.9782	79.1814	67.625	62.624	85.6914	78.7861	85.9359
