# Supplementary material for: A helitron-induced RabGDIα variant causes quantitative recessive resistance to maize rough dwarf disease
Source: Nat Commun. 2020 Jan 24;11:495. doi: 10.1038/s41467-020-14372-3 (PMC6981192; doi:10.1038/s41467-020-14372-3)
Supplement: Supplementary file 13 — Source Data [file 41467_2020_14372_MOESM13_ESM.zip › Supplementary Figure 2a-d.xlsx]

## Sheet: Supplementary Figure 2a
Supplementary Figure 2a
		plant1	plant2	plant3	plant4	plant5	plant6	plant7	plant8	plant9	plant10	plant11	plant12	plant13	plant14	plant15	plant16	plant17	plant18	plant19	plant20	plant21	plant22	plant23	plant24	plant25	plant26	plant27
Ⅰ	NT411/NT411	0	0	0	0	0	0	0	0	0	0	0	0.25	0.75
	H	0	0	0	0	0	0	0.25	0.25	0.25	0.25	0.25	0.25	0.25	0.25	0.25	0.25	0.5	0.5	0.5	0.5	0.5	0.5	0.75	0.75	0.75	1	1
	NT409/NT409	0	0	0	0.25	0.5	0.5	0.5	0.5	0.5	0.5	0.5	0.5	0.75
		plant1	plant2	plant3	plant4	plant5	plant6	plant7	plant8	plant9	plant10	plant11	plant12	plant13	plant14	plant15	plant16	plant17	plant18	plant19	plant20	plant21	plant22	plant23	plant24	plant25	plant26	plant27	plant28
Ⅱ	NT411/NT411	0	0	0	0	0	0	0	0	0	0.25	0.25	0.25	0.25	0.25	0.25
	H	0	0	0	0	0	0	0	0	0.25	0.25	0.25	0.25	0.5	0.5	0.5	0.5	0.5	0.75	0.75	0.75	0.75	0.75	0.75	0.75	1	1	1	1
	NT409/NT409	0	0	0	0	0	0	0.25	0.25	0.25	0.25	0.25	0.5	0.5	0.5	0.75	0.75	0.75	0.75
		plant1	plant2	plant3	plant4	plant5	plant6	plant7	plant8	plant9	plant10	plant11	plant12	plant13	plant14	plant15	plant16	plant17	plant18	plant19	plant20	plant21	plant22	plant23	plant24	plant25
Ⅲ	NT411/NT411	0	0	0	0	0	0	0	0.25	0.25	0.25	0.5	0.75
	H	0	0	0	0	0	0	0	0	0.25	0.25	0.25	0.5	0.5	0.5	0.5	0.5	0.75	0.75	0.75	0.75	0.75	0.75	0.75	1	1
	NT409/NT409	0	0	0	0	0	0	0.25	0.25	0.25	0.5	0.5	0.5	0.5	0.5	0.5	0.5	0.5	0.5	0.75	0.75	0.75	0.75
		plant1	plant2	plant3	plant4	plant5	plant6	plant7	plant8	plant9	plant10	plant11	plant12	plant13	plant14	plant15	plant16	plant17	plant18	plant19	plant20	plant21	plant22
Ⅳ	NT411/NT411	0	0	0	0	0	0	0	0	0.25
	H	0	0	0	0	0	0	0	0	0	0	0	0.25	0.25	0.5	0.5	0.5	0.5	0.75
	NT409/NT409	0	0	0	0	0	0	0	0	0	0.25	0.25	0.5	0.5	0.5	0.5	0.5	0.5	0.5	0.75	0.75	1	1
		plant1	plant2	plant3	plant4	plant5	plant6	plant7	plant8	plant9	plant10	plant11	plant12	plant13	plant14	plant15	plant16	plant17	plant18	plant19	plant20
Ⅴ	NT411/NT411	0	0	0	0	0	0	0	0	0	0	0	0.25
	H	0	0	0	0	0	0	0	0	0	0	0	0	0	0.25	0.25	0.25	0.25	0.5	0.5	0.5
	NT409/NT409	0	0	0	0	0	0	0	0	0	0.25	0.25	0.5	0.5	0.5	0.5	0.75	0.75
		plant1	plant2	plant3	plant4	plant5	plant6	plant7	plant8	plant9	plant10	plant11	plant12
Ⅵ	NT411/NT411	0	0	0	0	0	0	0	0	0	0.25	0.25
	H	0	0	0.25	0.25	0.25	0.25	0.25	0.5	0.5	0.75	0.75	0.75
	NT409/NT409	0	0	0	0	0.25	0.5	0.5	0.25	0.5
		plant1	plant2	plant3	plant4	plant5	plant6	plant7	plant8	plant9	plant10	plant11	plant12	plant13	plant14	plant15	plant16	plant17	plant18	plant19	plant20	plant21	plant22	plant23	plant24	plant25	plant26	plant27
Ⅶ	NT411/NT411	0	0	0	0	0	0	0	0	0	0
	H	0	0.5	0	0	0	0.5	0.25	0	0	0	0	0	0	0	0	0	0	0	0	0	0.25	0	0	0.25	0.25	0.5	0.5
	NT409/NT409	0	0.25	0.25	0	0	0.5	0.5	0.25	0.25	0.25	0	0	0	0.5	0	0.5
		plant1	plant2	plant3	plant4	plant5	plant6	plant7	plant8	plant9	plant10	plant11	plant12
Ⅷ	NT411/NT411	0.25	0	0.25	0	0	0.25	0
	H	0.25	0.5	0.5	0	0.5	0.25	0.25	0	0.25	0.5	0	0
	NT409/NT409	0.5	0.5	0.25	0.5	0.5
		plant1	plant2	plant3	plant4	plant5	plant6	plant7	plant8	plant9	plant10	plant11	plant12	plant13	plant14	plant15	plant16	plant17	plant18	plant19	plant20
Ⅸ	NT411/NT411	0	0	0	0	0	0	0	0	0.25	0.25	0.5	0.5	0.5	0.5	0.5	0.5	0.75	0.75	0.75	1
	H	0	0	0	0	0	0	0.25	0.25	0.25	0.5	0.5	0.5	0.75	0.75	0.75	0.75	0.75	1	1
	NT409/NT409	0	0	0	0	0	0.25	0.25	0.5	0.75	0.75	0.75	0.75	0.75	0.75	0.75	1	1
		plant1	plant2	plant3	plant4	plant5	plant6	plant7	plant8	plant9	plant10	plant11	plant12	plant13	plant14	plant15	plant16	plant17
Ⅹ	NT411/NT411	0	0	0	0	0.25	0.5	0.75	0.75	1
	H	0	0	0	0	0	0	0.25	0.25	0.25	0.5	0.75	0.75	0.75	0.75	0.75	1	1
	NT409/NT409	0	0	0	0	0.25	0.25	0.5	0.5	0.75	0.75
		plant1	plant2	plant3	plant4	plant5	plant6	plant7	plant8	plant9	plant10	plant11	plant12	plant13	plant14	plant15	plant16	plant17	plant18	plant19	plant20
Ⅺ	NT411/NT411	0	0	0	0	0	0	0	0	0	0.25	0.5
	H	0	0	0	0	0	0	0	0	0	0	0	0	0	0	0.25	0.25	0.25	0.25	0.25	0.25
	NT409/NT409	0	0	0	0	0	0	0	0	0.25	0.25	0.25	0.5	0.5

## Sheet: Supplementary Figure 2b
Supplementary Figure 2b
		plant1	plant2	plant3	plant4	plant5	plant6	plant7	plant8	plant9	plant10	plant11	plant12	plant13	plant14	plant15	plant16	plant17	plant18	plant19	plant20	plant21	plant22	plant23	plant24	plant25	plant26	plant27	plant28	plant29	plant30	plant31	plant32	plant33	plant34	plant35	plant36	plant37	plant38	plant39	plant40	plant41	plant42	plant43	plant44	plant45	plant46	plant47	plant48
Ⅰ	NT411/NT411	0	0	0	0.25	0.25	0.5	0.5	0.5	0.5	0.5	0.5	0.5	0.5	1
	H	0	0	0	0	0	0	0	0	0	0	0	0	0.25	0.25	0.25	0.25	0.25	0.5	0.5	0.5	0.5	0.5	0.5	0.5	0.5	0.5	0.75	0.75	0.75	0.75	0.75	0.75	0.75	0.75	0.75	0.75	0.75	0.75	1	1	1	1	1	1	1	1	1	1
	NT409/NT409	0	0	0.25	0.25	0.25	0.25	0.25	0.5	0.5	0.5	0.5	0.5	0.5	0.5	0.75	0.75	0.75	0.75	0.75	0.75	0.75	0.75	0.75	1	1	1	1	1	1
		plant1	plant2	plant3	plant4	plant5	plant6	plant7	plant8	plant9	plant10	plant11	plant12	plant13	plant14	plant15	plant16	plant17	plant18	plant19	plant20	plant21	plant22	plant23	plant24	plant25	plant26	plant27	plant28	plant29	plant30	plant31	plant32	plant33	plant34	plant35	plant36	plant37	plant38	plant39	plant40	plant41	plant42	plant43	plant44	plant45	plant46	plant47	plant48
Ⅱ	NT411/NT411	0	0	0	0.25	0.25	0.25	0.25	0.25	0.5	0.5	0.75	0.75	0.75	1	1	1	1	1	1
	H	0	0.25	0.25	0.25	0.25	0.25	0.25	0.5	0.75	1	1	1	1	1	1	1	1	1	1	1	1	1	1	1	1	1	1	1	1	1	1	1	1	1	1	1	1	1	1	1	1	1	1	1	1	1	1	1
	NT409/NT409	0	0	0	0.25	0.25	0.25	0.5	0.5	1	1	1	1	1	1	1	1	1	1	1	1	1	1	1	1	1	1	1	1	1	1	1
		plant1	plant2	plant3	plant4	plant5	plant6	plant7	plant8	plant9	plant10	plant11	plant12	plant13	plant14	plant15	plant16	plant17	plant18	plant19	plant20	plant21	plant22	plant23	plant24	plant25	plant26	plant27	plant28	plant29	plant30	plant31	plant32	plant33	plant34	plant35	plant36	plant37	plant38	plant39	plant40	plant41	plant42
Ⅲ	NT411/NT411	0	0.25	0.25	0.25	0.25	0.25	0.5	0.5	0.5	0.5	0.5	0.75	0.75	0.75	1
	H	0	0	0.25	0.25	0.25	0.25	0.25	0.25	0.25	0.25	0.75	0.75	0.75	1	1	1	1	1	1	1	1	1	1	1	1	1	1	1	1	1	1	1	1	1	1	1	1	1	1	1	1	1
	NT409/NT409	0	0.25	0.25	0.25	0.25	0.25	0.25	0.5	1	1	1	1	1	1	1	1	1	1	1	1	1	1	1	1	1	1	1	1
		plant1	plant2	plant3	plant4	plant5	plant6	plant7	plant8	plant9	plant10	plant11	plant12	plant13	plant14	plant15	plant16	plant17	plant18	plant19	plant20	plant21	plant22	plant23	plant24	plant25	plant26	plant27	plant28	plant29	plant30	plant31	plant32	plant33	plant34	plant35	plant36	plant37	plant38	plant39	plant40	plant41	plant42	plant43	plant44	plant45	plant46	plant47	plant48
Ⅳ	NT411/NT411	0	0	0	0.25	0.25	0.25	0.5	0.5	0.5	0.5	0.75	0.75	0.75	0.75	0.75	1	1	1	1	1	1	1
	H	0.25	0.25	0.25	0.25	0.25	0.25	0.25	0.25	0.5	0.5	0.5	0.5	0.5	0.5	0.5	0.5	0.75	0.75	0.75	0.75	0.75	0.75	0.75	0.75	0.75	1	1	1	1	1	1	1	1	1	1	1	1	1	1	1	1	1	1	1	1	1	1	1
	NT409/NT409	0.25	0.25	0.25	0.5	0.5	0.75	0.75	0.75	1	1	1	1	1	1	1	1	1	1	1	1	1	1
[truncated: 5 more columns]

## Sheet: Supplementary Figure 2c
Supplementary Figure 2c
		plant1	plant2	plant3	plant4	plant5	plant6	plant7	plant8	plant9	plant10	plant11	plant12	plant13	plant14	plant15	plant16	plant17	plant18	plant19	plant20
Ⅰ	NT411/NT411	0	0	0	0	0	0	0	0.25	0.25	0.25	0.25	0.25	0.25	0.25	0.25	0.25	0.5	0.5	0.5	0.75
	H	0	0	0.25	0.25	0.25	0.25	0.5	0.5	0.5	0.75	1	1
	NT409/NT409	0	0.25	0.25	0.75	0.75	1	1	1
		plant1	plant2	plant3	plant4	plant5	plant6	plant7	plant8	plant9	plant10	plant11	plant12	plant13	plant14	plant15	plant16	plant17	plant18	plant19	plant20	plant21	plant22	plant23	plant24	plant25	plant26	plant27	plant28	plant29	plant30	plant31	plant32	plant33	plant34	plant35	plant36	plant37	plant38	plant39	plant40	plant41
Ⅱ	NT411/NT411	0	0	0	0	0	0	0	0	0	0	0	0	0	0	0	0	0	0	0	0	0.25	0.25	0.25	0.25	0.25	0.25	0.25	0.25	0.25	0.25	0.25	0.25	0.25	0.25	0.25	0.25	0.25	0.5	0.5
	H	0	0	0	0	0	0.25	0.25	0.25	0.25	0.25	0.25	0.25	0.25	0.25	0.25	0.25	0.25	0.25	0.25	0.25	0.25	0.25	0.25	0.25	0.5	0.5	0.5	0.5	0.5	0.5	0.5	0.5	0.75	1	1	1	1	1	1	1	1
	NT409/NT409	0	0	0.25	0.25	0.25	0.25	0.25	0.5	0.5	0.5	0.5	0.5	0.5	0.75	0.75	0.75	1	1
		plant1	plant2	plant3	plant4	plant5	plant6	plant7	plant8	plant9	plant10	plant11	plant12	plant13	plant14	plant15	plant16	plant17	plant18	plant19	plant20	plant21	plant22	plant23	plant24	plant25	plant26	plant27	plant28	plant29	plant30	plant31	plant32	plant33	plant34	plant35	plant36	plant37	plant38	plant39	plant40	plant41	plant42
Ⅲ	NT411/NT411	0	0	0	0	0	0	0	0	0	0	0	0	0	0	0	0	0	0	0.25	0.25	0.25	0.25	0.25	0.25	0.25	0.25	0.25	0.25	0.25	0.5
	H	0	0	0	0	0	0	0	0	0	0	0.25	0.25	0.25	0.25	0.25	0.25	0.25	0.25	0.25	0.25	0.25	0.25	0.25	0.5	0.5	0.5	0.5	0.5	0.5	0.75	0.75	0.75	0.75	1	1	1	1	1	1	1	1	1
	NT409/NT409	0	0.25	0.25	0.25	0.25	0.25	0.25	0.25	0.25	0.25	0.25	0.5	0.5	0.5	0.5	0.5	0.5	0.75	0.75	1	1	1	1	1
		plant1	plant2	plant3	plant4	plant5	plant6	plant7	plant8	plant9	plant10	plant11	plant12	plant13	plant14	plant15	plant16	plant17	plant18	plant19	plant20	plant21	plant22	plant23	plant24	plant25	plant26	plant27	plant28	plant29	plant30	plant31	plant32	plant33	plant34	plant35	plant36
Ⅳ	NT411/NT411	0	0	0	0	0	0	0	0	0	0	0	0	0	0	0	0.25	0.25	0.25	0.25	0.25	0.25	0.5
	H	0	0	0	0	0	0.25	0.25	0.25	0.25	0.25	0.25	0.25	0.25	0.25	0.25	0.25	0.25	0.5	0.5	0.5	0.75	0.75	1	1	1	1	1	1	1	1	1	1	1	1	1	1
	NT409/NT409	0	0	0	0	0.25	0.25	0.25	0.25	0.25	0.5	0.5	0.5	1	1	1

## Sheet: Supplementary Figure 2d
The source data of Supplementary Figure 2d
		sample1	sample2	sample3	sample4	sample5	sample6	sample7	sample8
2013	qMrdd1 homozygote	7.69	10	16.67	2.78	2.08	4.55	0	10.71
	qMrdd1 heterozygote	36.11	45.54	41.67	18.06	12.5	37.5	11.11	25
	Non-qMrdd1 homozygote	38.46	31.94	37.5	33.7	23.53	22.22	20.31	45
		sample1	sample2	sample3	sample4
2016	qMrdd1 homozygote	39.29	55.26	46.67	61.36
	qMrdd1 heterozygote	56.13	87.24	79.17	74.48
	Non-qMrdd1 homozygote	60.34	79.84	78.57	81.82
		sample1	sample2	sample3	sample4
2017	qMrdd1 homozygote	13.4615	10.8333	9.09091	22.5
	qMrdd1 heterozygote	42.6829	43.4524	55.5556	43.75
	Non-qMrdd1 homozygote	47.2222	50	38.3333	62.5
