# Supplementary material for: A helitron-induced RabGDIα variant causes quantitative recessive resistance to maize rough dwarf disease
Source: Nat Commun. 2020 Jan 24;11:495. doi: 10.1038/s41467-020-14372-3 (PMC6981192; doi:10.1038/s41467-020-14372-3)
Supplement: Supplementary file 13 — Source Data [file 41467_2020_14372_MOESM13_ESM.zip › Supplementary Figure 3a-d.xlsx]

## Sheet: Supplementary Figure3a
Supplementary Figure 3a
		plant1	plant2	plant3	plant4	plant5	plant6	plant7	plant8	plant9	plant10	plant11	plant12	plant13	plant14	plant15	plant16	plant17	plant18	plant19	plant20	plant21	plant22	plant23	plant24	plant25	plant26	plant27	plant28
Ⅰ	X178/X178	0	0	0	0	0	0.25	0.25	0.25	0.25	0.25	0.75
	H	0	0	0	0	0	0	0	0	0	0	0	0	0	0	0	0	0.25	0.25	0.25	0.5	0.5	0.5	0.5	0.5	0.5	0.5	0.75	0.75
	HC/HC	0	0	0	0	0	0	0	0	0	0	0.25	0.25	0.5	0.5	0.5	0.5	0.5	0.5	0.75	0.75
		plant1	plant2	plant3	plant4	plant5	plant6	plant7	plant8	plant9	plant10	plant11	plant12	plant13	plant14	plant15	plant16	plant17	plant18	plant19	plant20	plant21	plant22	plant23	plant24	plant25	plant26	plant27	plant28
Ⅱ	X178/X178	0	0	0	0	0	0	0	0	0	0	0	0.25	0.25	0.5
	H	0	0	0	0	0	0	0	0	0	0	0	0	0	0	0	0	0	0	0	0	0	0	0.25	0.25	0.25	0.25	0.25	0.25
	HC/HC	0	0	0	0	0	0	0	0	0	0.25	0.25	0.25	0.25	0.5	0.5	0.75
		plant1	plant2	plant3	plant4	plant5	plant6	plant7	plant8	plant9	plant10	plant11	plant12	plant13	plant14	plant15	plant16	plant17	plant18	plant19	plant20	plant21	plant22	plant23	plant24
Ⅲ	X178/X178	0	0	0	0.25	0.25	0.5	0.5	0.75	0.75	1	1
	H	0	0	0	0	0	0	0	0	0	0	0	0	0	0	0	0	0.25	0.25	0.25	0.5	0.5	0.5	0.75	0.75
	HC/HC	0	0	0	0	0	0	0	0	0.25	0.25	0.25	0.5	0.5	0.5	0.5	0.75	0.75	0.75	1	1
		plant1	plant2	plant3	plant4	plant5	plant6	plant7	plant8	plant9	plant10	plant11	plant12	plant13	plant14	plant15	plant16	plant17	plant18	plant19	plant20	plant21	plant22	plant23	plant24	plant25	plant26	plant27	plant28	plant29	plant30	plant31	plant32	plant33	plant34	plant35	plant36	plant37	plant38	plant39	plant40	plant41	plant42
Ⅳ	X178/X178	0	0	0	0	0	0	0	0	0	0.25	0.25	0.5	0.5	0.5	0.75	0.75	1	1	1
	H	0	0	0	0	0	0	0	0	0.25	0.25	0.25	0.25	0.25	0.25	0.25	0.5	0.5	0.5	0.5	0.75	0.75	0.75	0.75	0.75	1	1	1	1	1	1	1	1	1	1	1	1	1	1	1	1	1	1
	HC/HC	0.25	0.25	0.25	0.25	0.5	0.75	0.75	0.75	1	1	1	1	1	1	1	1	1	1	1	1

## Sheet: Supplementary Figure 3b
The source data of Supplementary Figure 3b
		plant1	plant2	plant3	plant4	plant5	plant6	plant7	plant8	plant9	plant10	plant11	plant12	plant13	plant14	plant15	plant16	plant17	plant18	plant19	plant20	plant21	plant22	plant23	plant24	plant25	plant26	plant27	plant28	plant29	plant30	plant31	plant32	plant33	plant34	plant35	plant36	plant37	plant38	plant39	plant40	plant41	plant42	plant43	plant44	plant45	plant46	plant47	plant48
Ⅰ	X178/X178	0	0	0	0	0	0	0.25	0.25	0.25	0.25	0.25	0.5	0.5	0.5	0.5	0.5	0.5	0.75	0.75	1	1	1	1	1	1	1	1	1	1
	H	0	0	0	0	0	0	0	0	0.25	0.25	0.25	0.25	0.25	0.25	0.25	0.25	0.25	0.25	0.25	0.25	0.25	0.5	0.5	0.5	0.5	0.5	0.5	0.5	0.5	0.5	0.5	0.5	0.5	0.5	0.75	0.75	0.75	0.75	0.75	0.75	0.75	1	1	1	1	1	1	1
	HC/HC	0	0	0	0	0	0	0	0	0	0.25	0.25	0.25	0.25	0.25	0.5	0.5	0.5	0.5	0.5	0.5	0.5	0.75	0.75	0.75	0.75	1	1	1	1	1	1	1	1	1	1	1	1
		plant1	plant2	plant3	plant4	plant5	plant6	plant7	plant8	plant9	plant10	plant11	plant12	plant13	plant14	plant15	plant16	plant17	plant18	plant19	plant20	plant21	plant22	plant23	plant24	plant25	plant26	plant27	plant28	plant29	plant30	plant31	plant32	plant33	plant34	plant35	plant36	plant37	plant38	plant39	plant40	plant41	plant42	plant43	plant44	plant45
Ⅱ	X178/X178	0	0	0	0	0.25	0.25	0.25	0.25	0.25	0.25	0.25	0.25	0.25	0.5	0.75	0.75	1
	H	0	0	0	0	0	0	0	0	0	0	0	0.25	0.25	0.25	0.25	0.25	0.25	0.25	0.25	0.25	0.25	0.25	0.25	0.25	0.25	0.25	0.25	0.25	0.25	0.5	0.5	0.5	0.5	0.5	0.5	0.5	0.5	0.5	0.5	0.5	0.5	0.75	0.75	1	1
	HC/HC	0	0	0	0	0	0	0.25	0.25	0.25	0.25	0.25	0.25	0.25	0.25	0.5	0.5	0.5	0.5	0.5	0.5	0.5	0.5	0.75	0.75	0.75	1	1
		plant1	plant2	plant3	plant4	plant5	plant6	plant7	plant8	plant9	plant10	plant11	plant12	plant13	plant14	plant15	plant16	plant17	plant18	plant19	plant20	plant21	plant22	plant23	plant24	plant25	plant26	plant27	plant28	plant29	plant30	plant31	plant32	plant33	plant34	plant35	plant36	plant37	plant38	plant39
Ⅲ	X178/X178	0	0	0	0	0.25	0.5	0.5	0.5	0.5	0.75	0.75	0.75	0.75	0.75	1	1	1	1	1	1	1	1	1	1
	H	0.25	0.25	0.25	0.25	0.25	0.25	0.5	0.5	0.5	0.5	0.75	0.75	0.75	1	1	1	1	1	1	1	1	1	1	1	1	1	1	1	1	1	1	1	1	1	1	1	1
	HC/HC	0.25	0.25	0.25	0.25	0.25	0.5	0.75	0.75	0.75	0.75	0.75	1	1	1	1	1	1	1	1	1	1	1	1	1	1	1	1	1	1	1	1	1	1	1	1	1	1	1	1
		plant1	plant2	plant3	plant4	plant5	plant6	plant7	plant8	plant9	plant10	plant11	plant12	plant13	plant14	plant15	plant16	plant17	plant18	plant19	plant20	plant21	plant22	plant23	plant24	plant25	plant26	plant27	plant28	plant29	plant30	plant31	plant32	plant33	plant34	plant35	plant36	plant37	plant38	plant39	plant40	plant41	plant42	plant43	plant44	plant45	plant46	plant47
Ⅳ	X178/X178	0	0	0	0.25	0.25	0.25	0.25	0.25	0.5	0.5	0.5	0.5	0.75	0.75	0.75	0.75	0.75	1	1	1	1	1	1	1	1	1	1	1	1
	H	0	0	0	0.25	0.5	0.5	0.5	1	1	1	1	1	1	1	1	1	1	1	1	1	1	1	1	1	1	1	1	1	1	1	1	1	1	1	1	1	1	1	1	1	1	1	1	1	1	1	1
	HC/HC	0	0.25	0.5	0.5	0.75	1	1	1	1	1	1	1	1	1	1	1	1	1	1	1	1	1	1	1	1
		plant1	plant2	plant3	plant4	plant5	plant6	plant7	plant8	plant9	plant10	plant11	plant12	plant13	plant14	plant15	plant16	plant17	plant18	plant19	plant20	plant21	plant22	plant23	plant24	plant25	plant26	plant27	plant28	plant29	plant30	plant31	plant32	plant33	plant34	plant35	plant36	plant37	plant38	plant39	plant40	plant41	plant42	plant43	plant44	plant45	plant46	plant47	plant48
Ⅴ	X178/X178	0	0	0	0	0	0	0	0.25	0.25	0.25	0.25	0.25	0.25	0.25	0.5	0.5	0.5	0.75	0.75
	H	0	0	0	0	0	0	0	0.25	0.25	0.25	0.25	0.25	0.25	0.25	0.25	0.25	0.25	0.25	0.25	0.25	0.25	0.25	0.25	0.25	0.25	0.25	0.5	0.5	0.5	0.5	0.5	0.5	0.5	0.5	0.5	0.5	0.5	0.5	0.75	0.75	0.75	1	1	1	1	1	1	1
	HC/HC	0	0	0.25	0.25	0.25	0.25	0.25	0.25	0.5	0.5	0.5	0.5	0.5	0.5	0.5	0.75	1	1	1	1	1
		plant1	plant2	plant3	plant4	plant5	plant6	plant7	plant8	plant9	plant10	plant11	plant12	plant13	plant14	plant15	plant16	plant17	plant18	plant19	plant20	plant21	plant22	plant23	plant24	plant25	plant26	plant27	plant28	plant29	plant30	plant31	plant32	plant33	plant34	plant35	plant36	plant37	plant38	plant39	plant40	plant41	plant42	plant43	plant44	plant45	plant46	plant47	plant48
Ⅵ	X178/X178	0	0	0	0	0.25	0.25	0.25	0.25	0.25	0.25	0.25	0.5	0.5	0.5	0.5	0.5	0.5	0.5	0.5	0.5	1	1	1	1	1	1
	H	0	0	0	0.25	0.25	0.5	0.5	0.75	0.75	0.75	0.75	0.75	0.75	0.75	0.75	1	1	1	1	1	1	1	1	1	1	1	1	1	1	1	1	1	1	1	1	1	1	1	1	1	1	1	1	1	1	1	1	1
	HC/HC	0	0	0.25	0.25	0.5	0.75	0.75	0.75	0.75	1	1	1	1	1	1	1	1	1	1	1
		plant1	plant2	plant3	plant4	plant5	plant6	plant7	plant8	plant9	plant10	plant11	plant12	plant13	plant14	plant15	plant16	plant17	plant18	plant19	plant20	plant21	plant22	plant23	plant24	plant25	plant26	plant27	plant28	plant29	plant30	plant31	plant32	plant33	plant34	plant35	plant36	plant37	plant38
Ⅶ	X178/X178	0	0	0	0	0.25	0.25	0.25	0.25	0.25	0.5	0.5	0.5	0.5	0.5	0.5	0.5	0.75	0.75	0.75	0.75	0.75	0.75	0.75	0.75	0.75	0.75	0.75	1	1	1	1	1	1	1	1	1	1
	H	0	0	0.25	0.25	0.25	0.5	0.5	0.5	0.5	0.75	0.75	1	1	1	1	1	1	1	1	1	1	1	1	1	1	1	1	1	1	1	1	1	1	1	1	1	1	1
	HC/HC	0	0	0.25	0.25	0.25	1	1	1	1	1	1	1	1	1	1	1	1	1	1	1	1	1	1	1	1	1	1
		plant1	plant2	plant3	plant4	plant5	plant6	plant7	plant8	plant9	plant10	plant11	plant12	plant13	plant14	plant15	plant16	plant17	plant18	plant19	plant20	plant21	plant22	plant23	plant24	plant25	plant26	plant27	plant28	plant29	plant30	plant31	plant32	plant33	plant34	plant35	plant36	plant37	plant38	plant39	plant40	plant41	plant42
Ⅷ	X178/X178	0	0.25	0.25	0.25	0.25	0.25	0.25	0.25	0.5	0.5	0.5	0.5	0.5	0.5	0.5	0.5	0.75	0.75	0.75	1	1	1	1	1
	H	0	0.25	0.25	0.25	0.25	0.25	0.25	0.25	0.5	0.5	0.5	0.5	0.5	0.5	0.5	0.5	0.5	0.75	0.75	0.75	0.75	0.75	0.75	0.75	1	1	1	1	1	1	1	1	1	1	1	1	1	1	1	1	1	1
	HC/HC	0	0.25	0.25	0.5	0.5	0.75	0.75	0.75	0.75	0.75	0.75	0.75	0.75	1	1	1	1	1	1	1	1
[truncated: 13 more columns]

## Sheet: Supplementary Figure 3c
The source data of Supplementary Figure 3c
		plant1	plant2	plant3	plant4	plant5	plant6	plant7	plant8	plant9	plant10	plant11	plant12	plant13	plant14	plant15	plant16	plant17
Ⅰ	X178/X178	0	0.25	0.25	0.25	0.25	0.25	0.25	0.25	0.5	0.5	0.75	1	1	1
	H	0	0	0.25	0.25	0.25	0.25	0.25	0.25	0.5	0.5	0.5	0.75	0.75	1	1	1	1
	HC/HC	0	0.25	0.25	0.25	0.25	0.25	0.5	0.5	0.5	0.5	0.75	0.75	1	1	1	1
		plant1	plant2	plant3	plant4	plant5	plant6	plant7	plant8	plant9	plant10	plant11	plant12	plant13	plant14	plant15	plant16	plant17	plant18	plant19	plant20	plant21	plant22	plant23	plant24	plant25	plant26	plant27	plant28	plant29	plant30	plant31	plant32	plant33	plant34	plant35	plant36	plant37	plant38	plant39	plant40	plant41	plant42	plant43	plant44	plant45	plant46	plant47	plant48
Ⅱ	X178/X178	0	0	0	0	0	0	0	0	0	0	0.25	0.25	0.25	0.25	0.25	0.25	0.25	0.25	0.25	0.25	0.25	0.25	0.25	0.25	0.25	0.5	0.5	0.5	0.5	0.5	0.5	0.75	0.75	0.75	1	1
	H	0	0	0	0	0	0	0	0	0	0	0	0.25	0.25	0.25	0.25	0.25	0.25	0.25	0.25	0.25	0.25	0.5	0.5	0.5	0.5	0.5	0.5	0.5	0.5	0.75	0.75	0.75	1	1	1	1	1	1	1	1	1	1	1	1	1	1	1	1
	HC/HC	0	0	0	0	0	0	0	0.25	0.25	0.25	0.25	0.5	0.5	0.75	1	1	1	1	1	1	1	1	1	1	1	1	1	1	1	1
		plant1	plant2	plant3	plant4	plant5	plant6	plant7	plant8	plant9	plant10	plant11	plant12	plant13	plant14	plant15	plant16	plant17	plant18	plant19	plant20	plant21	plant22	plant23	plant24	plant25	plant26	plant27	plant28	plant29	plant30	plant31	plant32	plant33	plant34	plant35	plant36	plant37	plant38	plant39	plant40	plant41	plant42	plant43	plant44	plant45	plant46	plant47	plant48
Ⅲ	X178/X178	0	0	0	0	0	0	0	0	0	0	0	0	0	0	0.25	0.25	0.25	0.25	0.25	0.25	0.25	0.25	0.25	0.25	0.25	0.25	0.25	0.25	0.25	0.25	0.25	0.25	0.5	0.5	0.5	0.5	0.5	0.5	0.5	0.5	0.5	0.5	0.5	0.5	0.5	0.5
	H	0	0	0	0	0	0	0	0	0	0	0	0	0	0	0	0	0	0	0	0	0.25	0.25	0.25	0.25	0.25	0.25	0.25	0.25	0.25	0.25	0.5	0.5	0.5	0.5	0.5	0.5	0.5	0.5	0.5	0.5	0.5	0.5	0.5	0.75	0.75	0.75	0.75	0.75
	HC/HC	0	0	0	0.25	0.25	0.25	0.25	0.5	0.5	0.5	0.75	0.75	0.75	1
		plant1	plant2	plant3	plant4	plant5	plant6	plant7	plant8	plant9	plant10	plant11	plant12	plant13	plant14	plant15	plant16	plant17	plant18	plant19	plant20	plant21	plant22	plant23	plant24	plant25	plant26	plant27	plant28	plant29	plant30	plant31	plant32	plant33	plant34	plant35	plant36	plant37	plant38	plant39	plant40	plant41	plant42	plant43	plant44	plant45	plant46	plant47	plant48
Ⅳ	X178/X178	0	0	0	0	0	0	0	0	0	0.25	0.25	0.5	0.5	0.75	1	1	1	1	1	1
	H	0	0	0	0	0.25	0.25	0.25	0.25	0.25	0.5	0.5	0.5	0.5	0.5	0.5	0.5	0.75	0.75	0.75	0.75	0.75	0.75	1	1	1	1	1	1	1	1	1	1	1	1	1	1	1	1	1	1	1	1	1	1	1	1	1	1
	HC/HC	0	0.25	0.5	0.5	0.5	0.5	0.75	0.75	0.75	1	1	1	1	1	1	1	1	1	1	1	1	1	1	1	1	1
		plant1	plant2	plant3	plant4	plant5	plant6	plant7	plant8	plant9	plant10	plant11	plant12	plant13	plant14	plant15	plant16	plant17	plant18	plant19	plant20	plant21	plant22	plant23	plant24	plant25	plant26	plant27	plant28	plant29	plant30	plant31	plant32	plant33	plant34	plant35	plant36	plant37	plant38	plant39	plant40	plant41	plant42	plant43	plant44	plant45	plant46	plant47	plant48
Ⅴ	X178/X178	0	0	0	0	0	0	0.25	0.25	0.25	0.25	0.25	0.25	0.25	0.25	0.25	0.25	0.25	0.25	0.5	0.5	0.75	0.75	0.75
	H	0	0	0	0	0	0	0	0	0	0	0	0	0	0	0	0	0	0	0	0	0.25	0.25	0.25	0.25	0.25	0.25	0.25	0.25	0.25	0.25	0.25	0.25	0.25	0.25	0.25	0.25	0.25	0.25	0.25	0.25	0.25	0.5	0.5	0.5	0.5	0.5	0.5	0.5
	HC/HC	0	0.25	0.25	0.25	0.25	0.5	0.5	0.5	0.5	0.5	0.5	0.75	0.75	0.75	1	1
		plant1	plant2	plant3	plant4	plant5	plant6	plant7	plant8	plant9	plant10	plant11	plant12	plant13	plant14	plant15	plant16	plant17	plant18	plant19	plant20	plant21	plant22	plant23	plant24	plant25	plant26	plant27	plant28	plant29	plant30	plant31	plant32	plant33	plant34	plant35	plant36	plant37	plant38	plant39	plant40	plant41	plant42	plant43	plant44	plant45	plant46	plant47	plant48
Ⅵ	X178/X178	0.25	0.25	0.25	0	0	0	0.25	0.5	0	0.5	0.25	0.25	0	0.5	0.25	0.25	0	0	0.25	0.25	0	0	0.25	0	0.25	0.25
	H	0	0.5	0.25	0.5	0.25	1	0.25	1	1	0.75	0.5	0.5	1	0	0	0.25	0.75	0.5	1	1	1	0.5	1	0.5	0.5	1	1	1	1	1	1	0	0.75	0.5	0.25	0.25	0.5	0.25	0.5	0.5	0.5	1	0.5	0.5	1	0.5	0	0.5
	HC/HC	0.25	0	1	0.75	0	0	0.25	0.25	1	0.5	0.25	0.5	0.25	0	0	0.25	1	1	0.75	1	0.75	0.25	1	0.75	0	0.5	0.25	0.5	0	0.25	1	0.75	0.25	0	0.75	0.5
		plant1	plant2	plant3	plant4	plant5	plant6	plant7	plant8	plant9	plant10	plant11	plant12	plant13	plant14	plant15	plant16	plant17	plant18	plant19	plant20	plant21	plant22	plant23	plant24	plant25	plant26	plant27	plant28	plant29	plant30	plant31	plant32	plant33	plant34	plant35	plant36	plant37	plant38	plant39	plant40	plant41	plant42	plant43	plant44	plant45	plant46
Ⅶ	X178/X178	0	0	0	0	0	0	0	0	0	0	0	0	0	0.25	0.25	0.25	0.25	0.25	0.5	0.5	0.5	0.75
	H	0	0	0	0	0	0	0	0	0	0	0	0	0	0	0	0.25	0.25	0.25	0.25	0.25	0.25	0.25	0.25	0.25	0.25	0.25	0.25	0.25	0.25	0.25	0.5	0.5	0.5	0.5	0.5	0.5	0.5	0.75	0.75	0.75	0.75	0.75	0.75	1	1	1
	HC/HC	0	0	0	0	0	0	0	0	0	0.25	0.25	0.25	0.25	0.25	0.25	0.25	0.5	0.5	0.5	0.5	0.75	0.75	0.75	0.75	0.75	1	1	1	1
		plant1	plant2	plant3	plant4	plant5	plant6	plant7	plant8	plant9	plant10	plant11	plant12	plant13	plant14	plant15	plant16	plant17	plant18	plant19	plant20	plant21	plant22	plant23	plant24	plant25	plant26	plant27	plant28	plant29	plant30	plant31	plant32	plant33	plant34	plant35	plant36	plant37	plant38	plant39	plant40	plant41	plant42	plant43	plant44	plant45	plant46	plant47	plant48
Ⅷ	X178/X178	0	0	0	0	0	0	0	0.25	0.25	0.25	0.25	0.25	0.25	0.25	0.25	0.25	0.25	0.25	0.25	0.25	0.25	0.25
	H	0	0	0	0	0	0	0	0	0	0	0	0	0	0	0	0	0	0	0	0.25	0.25	0.25	0.25	0.25	0.25	0.25	0.25	0.25	0.25	0.25	0.25	0.25	0.25	0.25	0.25	0.25	0.25	0.25	0.25	0.25	0.25	0.25	0.25	0.25	0.25	0.5	0.5	0.5
	HC/HC	0	0	0	0	0	0.25	0.25	0.25	0.25	0.25	0.25	0.25	0.25	0.5	0.5	0.5	0.5	0.5	0.5	0.5	0.75	0.75	1
[truncated: 29 more columns]

## Sheet: Supplementary Figure 3d
The source data of Supplementary Figure 3d
		sample1	sample2	sample3	sample4	sample5	sample6
2016	qMrdd1 homozygote	66.67	65.52	25	47.12	62.16	54.17
	qMrdd1 heterozygote	80.41	88.83	45.1	86.11	82.24	70.24
	Non-qMrdd1 homozygote	85.9	88	51.19	75	84.26	73.81
		sample1	sample2	sample3	sample4	sample5	sample6	sample7
2017	qMrdd1 homozygote	30.5556	25	41.25	27.17	18.27	15.91	17.05
	qMrdd1 heterozygote	51.5625	34.09	75	36.04	58.16	32.07	26.64
	Non-qMrdd1 homozygote	62.5	41.07	82.69	51.56	45.83	39.66	34.78
