# Supplementary material for: A helitron-induced RabGDIα variant causes quantitative recessive resistance to maize rough dwarf disease
Source: Nat Commun. 2020 Jan 24;11:495. doi: 10.1038/s41467-020-14372-3 (PMC6981192; doi:10.1038/s41467-020-14372-3)
Supplement: Supplementary file 13 — Source Data [file 41467_2020_14372_MOESM13_ESM.zip › Supplementary Figure 7e.xlsx]

## Sheet: Supplementary Figure 7e
The source data of Supplementary Figure 7e
			sample1	sample2	sample3
2017	SS-1	Non-transgenic	0.692621	0.869619	0.499078
		Transgenic	3.62367	3.27876	3.38976
	SS-2	Non-transgenic	1.64788	1.25325	1.57161
		Transgenic	3.23025	3.37385	3.42026
			sample1	sample2	sample3	sample4	sample5	sample6	sample7	sample8	sample9
2018	SS-1	Non-transgenic	0.0289541	0.0251584	0.0159975	0.202868	0.306612	0.281995	0.0575577	0.182266	0.141861
		Transgenic	2.90846	3.12402	3.22115	1.6014	1.65024	1.6957	1.28198	1.58348	1.32319
	SS-2	Non-transgenic	0.251323	0.0930179	0.02542
		Transgenic	0.057161	0.31318	0.290902
			sample1	sample2	sample3
2019-BD	SS-1	Non-transgenic	0.454051	0.3969	0.642742
		Transgenic	2.66676	2.77709	2.78362
	SS-2	Non-transgenic	0.0101822	0.745877	0.576672
		Transgenic	3.259	3.23544	3.24631
2019-NJ-1	SS-1	Non-transgenic	0.090375	0.157049	0.565958
		Transgenic	2.65578	2.45322	2.3658
	SS-2	Non-transgenic	0.358596	0.161445	0.238011
		Transgenic	2.4749	2.17631	2.24474
2019-NJ-2	SS-1	Non-transgenic	1.058	1.572	0.966808
		Transgenic	3.11177	3.49495	3.44822
	SS-2	Non-transgenic	2.33238	2.08544	2.343
		Transgenic	3.4516	3.4235	3.45034
