# Supplementary material for: A helitron-induced RabGDIα variant causes quantitative recessive resistance to maize rough dwarf disease
Source: Nat Commun. 2020 Jan 24;11:495. doi: 10.1038/s41467-020-14372-3 (PMC6981192; doi:10.1038/s41467-020-14372-3)
Supplement: Supplementary file 13 — Source Data [file 41467_2020_14372_MOESM13_ESM.zip › Supplementary Figure 10b.xlsx]

## Sheet: Supplementary Figure 10b
The source data of Supplementary Figure 10b
	sample1	sample2	sample3
B73	1.14076	0.965936	0.907519
RNAi 1-1	0.653685	0.686184	0.667924
RNAi 1-2	0.649169	0.640232	0.642601
RNAi 1-3	0.784584	0.373712	0.580148
RNAi 1-4	0.33294	0.308498	0.318619
