# Supplementary material for: A helitron-induced RabGDIα variant causes quantitative recessive resistance to maize rough dwarf disease
Source: Nat Commun. 2020 Jan 24;11:495. doi: 10.1038/s41467-020-14372-3 (PMC6981192; doi:10.1038/s41467-020-14372-3)
Supplement: Supplementary file 13 — Source Data [file 41467_2020_14372_MOESM13_ESM.zip › Supplementary Figure 10c.xlsx]

## Sheet: Supplementary Figure 10c
The source data of Supplementary Figure 10c
	plant1	plant2	plant3	plant4	plant5	plant6	plant7	plant8	plant9	plant10	plant11	plant12	plant13	plant14	plant15	plant16	plant17	plant18	plant19	plant20
B73	1	1	1	1	1	1	1	1	1	1	1	1	1	1	1	1	1	1	1	1
RNAi 1-1	1	1	1	1	1	1	1	1	1	1	1	1	1	1	1	1	1	1	1	1
RNAi 1-2	1	1	1	1	1	1	1	1	1	1	1	1	1	1	1	1	1	1
RNAi 1-3	1	1	1	1	1	1	1	1	1	1	1	1	1	1	1	1	1	1	1
RNAi 1-4	1	1	1	1	1	1	1	1	1	1	1	1	1	1	1	1	1
