# Supplementary material for: A helitron-induced RabGDIα variant causes quantitative recessive resistance to maize rough dwarf disease
Source: Nat Commun. 2020 Jan 24;11:495. doi: 10.1038/s41467-020-14372-3 (PMC6981192; doi:10.1038/s41467-020-14372-3)
Supplement: Supplementary file 13 — Source Data [file 41467_2020_14372_MOESM13_ESM.zip › Supplementary Figure 10f.xlsx]

## Sheet: Supplementary Figure 10f
The source data of Supplementary Figure 10f
	sample1	sample2	sample3
B73	1.14076	0.965936	0.907519
RNAi 2-1	0.523647	0.512871	0.520259
RNAi 2-2	0.482968	0.473029	0.478958
RNAi 2-3	0.443396	0.491978	0.448697
RNAi 2-4	0.554785	0.312083	0.428343
RNAi 2-5	0.459032	0.357661	0.431271
