# Supplementary material for: A helitron-induced RabGDIα variant causes quantitative recessive resistance to maize rough dwarf disease
Source: Nat Commun. 2020 Jan 24;11:495. doi: 10.1038/s41467-020-14372-3 (PMC6981192; doi:10.1038/s41467-020-14372-3)
Supplement: Supplementary file 13 — Source Data [file 41467_2020_14372_MOESM13_ESM.zip › Supplementary Figure 15b.xlsx]

## Sheet: Supplementary Figure 15b
The source data of Supplementary Figure 15b
		plant1	plant2	plant3	plant4	plant5	plant6	plant7	plant8	plant9	plant10	plant11	plant12	plant13	plant14	plant15	plant16	plant17	plant18	plant19	plant20	plant21	plant22	plant23	plant24
P138 × JH59	Helitron+/+	0.5	0.5	0.5	0.75	0.75	0.75	0.75	1	1	1	1	1	1
	Helitron+/-	0.5	0.75	0.75	1	1	1	1	1	1	1	1	1	1	1	1	1	1	1	1	1	1	1	1	1
	Helitron-/-	0.75	1	1	1	1	1	1	1	1
		plant1	plant2	plant3	plant4	plant5	plant6	plant7	plant8	plant9	plant10	plant11	plant12	plant13	plant14	plant15	plant16	plant17	plant18	plant19
P138 × Qi319	Helitron+/+	0	0	0	0.25	0.25	0.25	0.25	0.5	0.5	0.5	0.5	0.75	0.75	0.75
	Helitron+/-	0	0.5	0.5	0.5	0.5	0.5	0.75	0.75	0.75	0.75	0.75	0.75	0.75	1	1	1	1	1	1
	Helitron-/-	1	0.5	1	0.5	0.75
		plant1	plant2	plant3	plant4	plant5	plant6	plant7	plant8	plant9	plant10	plant11	plant12	plant13	plant14	plant15	plant16	plant17	plant18	plant19	plant20	plant21	plant22	plant23	plant24	plant25	plant26	plant27	plant28
X178 × Dan3130	Helitron+/+	0.25	0.25	0.5	0.5	0.75	0.75	0.75	0.75	0.75	0.75	0.75	0.75	0.75	0.75	0.75	1	1	1	1
	Helitron+/-	0.25	0.25	0.75	0.75	0.75	0.75	0.75	0.75	1	1	1	1	1	1	1	1	1	1	1	1	1	1	1	1	1	1	1	1
	Helitron-/-	1	1	1	1	1	1	1	1	1
